# Supplementary material for: Dimethyl 3-phenyl­penta­nedioate
Source: Acta Crystallogr Sect E Struct Rep Online. 2010 Nov 10;66(Pt 12):o3114. doi: 10.1107/S1600536810041954 (PMC3011733; doi:10.1107/S1600536810041954)
Supplement: Supplementary file 2 [file e-66-o3114-Isup2.hkl]

# 
# h,k,l, Fc-squared, Fo-squared, sigma(Fo-squared) and status flag 
# 
data_I
_shelx_title ' z in P-1' 
_shelx_refln_list_code          4 
_shelx_F_calc_maximum       99.40 
_exptl_crystal_F_000       252.00 
_reflns_d_resolution_high  0.8404 
 
loop_ 
 _symmetry_equiv_pos_as_xyz 
 'x, y, z' 
 '-x, -y, -z' 
 
_cell_length_a     5.7944 
_cell_length_b     8.7668 
_cell_length_c    12.7591 
_cell_angle_alpha  92.609 
_cell_angle_beta  101.979 
_cell_angle_gamma  96.140 
 
_shelx_F_squared_multiplier     1.000 
 
loop_ 
 _refln_index_h 
 _refln_index_k 
 _refln_index_l 
 _refln_F_squared_calc 
 _refln_F_squared_meas 
 _refln_F_squared_sigma 
 _refln_observed_status 
   1   0   0      152.74      152.73      1.74 o 
   2   0   0      151.02      155.73      1.23 o 
   3   0   0       26.49       30.31      0.49 o 
   4   0   0       18.21       18.84      0.42 o 
   5   0   0        1.81        0.64      0.28 o 
   6   0   0       48.19       50.21      1.48 o 
  -6   1   0        5.58        6.43      0.75 o 
  -5   1   0      113.14      119.32      1.93 o 
  -4   1   0      314.73      309.83      2.72 o 
  -3   1   0        0.08        0.07      0.10 o 
  -2   1   0      568.78      567.03      4.52 o 
  -1   1   0       80.67       84.29      0.97 o 
   0   1   0      569.78      565.57      5.49 o 
   1   1   0     1924.90     1856.12     24.80 o 
   2   1   0       49.70       49.24      0.55 o 
   3   1   0      256.34      279.05      1.96 o 
   4   1   0        0.00        0.18      0.14 o 
   5   1   0        4.33        4.54      0.74 o 
   6   1   0       14.08       17.57      1.14 o 
  -6   2   0        0.80        0.65      0.28 o 
  -5   2   0        1.62        1.05      0.26 o 
  -4   2   0       68.13       57.35      0.88 o 
  -3   2   0        7.35        6.84      0.31 o 
  -2   2   0      111.27      105.96      1.33 o 
  -1   2   0     2857.08     2569.45     17.52 o 
   0   2   0      315.91      307.28      2.70 o 
   1   2   0      341.05      341.89      3.07 o 
   2   2   0      350.07      353.19      2.64 o 
   3   2   0       78.02       84.06      0.90 o 
   4   2   0       10.06       11.66      0.51 o 
   5   2   0        6.18        5.47      0.64 o 
   6   2   0        5.07        4.62      1.11 o 
  -6   3   0        0.23        0.31      0.26 o 
  -5   3   0       39.71       40.70      0.86 o 
  -4   3   0        1.61        0.70      0.17 o 
  -3   3   0      105.77      118.75      1.29 o 
  -2   3   0       38.73       36.98      0.68 o 
  -1   3   0       10.12        9.39      0.26 o 
   0   3   0       42.25       42.55      0.54 o 
   1   3   0       31.36       33.23      0.50 o 
   2   3   0      179.53      174.91      1.81 o 
   3   3   0      294.87      311.91      3.18 o 
   4   3   0       12.34       13.99      0.86 o 
   5   3   0       44.12       41.34      2.22 o 
   6   3   0        0.08        0.55      0.65 o 
  -6   4   0        9.52        9.16      0.53 o 
  -5   4   0        5.30        5.47      0.40 o 
  -4   4   0        6.98        7.13      0.37 o 
  -3   4   0       87.49       80.23      1.04 o 
  -2   4   0      349.79      354.61      2.85 o 
  -1   4   0        4.22        3.24      0.18 o 
   0   4   0      378.38      369.50      2.77 o 
   1   4   0       16.75       12.64      0.33 o 
   2   4   0       73.28       72.49      1.82 o 
   3   4   0      135.76      123.82      1.83 o 
   4   4   0       48.14       46.71      1.43 o 
   5   4   0       13.37       14.43      1.48 o 
  -6   5   0        2.07        0.60      0.29 o 
  -5   5   0       26.31       29.72      0.79 o 
  -4   5   0        7.72        6.85      0.39 o 
  -3   5   0        0.35        0.29      0.15 o 
  -2   5   0       76.43       74.30      0.95 o 
  -1   5   0        2.89        3.80      0.21 o 
   0   5   0        7.49        6.33      0.25 o 
   1   5   0      326.22      332.72      4.11 o 
   2   5   0       40.85       39.89      0.71 o 
   3   5   0        0.03       -0.18      0.26 o 
   4   5   0        1.06        1.24      0.46 o 
   5   5   0        0.14       -0.18      0.55 o 
  -5   6   0        2.79        2.06      0.34 o 
  -4   6   0        3.81        3.17      0.36 o 
  -3   6   0        0.07       -0.10      0.16 o 
  -2   6   0        4.52        4.08      0.27 o 
  -1   6   0        0.00        0.21      0.11 o 
   0   6   0      142.06      136.37      1.70 o 
   1   6   0       83.18       91.48      1.53 o 
   2   6   0       56.35       53.19      4.21 o 
   3   6   0       15.00       14.68      0.85 o 
   4   6   0       10.96       10.18      0.82 o 
   5   6   0        0.70        0.83      0.65 o 
  -5   7   0        4.34        4.47      0.52 o 
  -4   7   0        0.07        0.18      0.22 o 
  -3   7   0       17.08       19.93      0.58 o 
  -2   7   0      105.63      105.80      1.30 o 
  -1   7   0      104.17      105.94      1.38 o 
   0   7   0      231.57      233.86      2.64 o 
   1   7   0        0.23        0.25      0.20 o 
   2   7   0       23.35       24.48      1.06 o 
   3   7   0       34.65       37.11      1.34 o 
   4   7   0       24.15       24.45      2.17 o 
  -4   8   0        9.98       11.14      0.53 o 
  -3   8   0        1.07        0.54      0.21 o 
  -2   8   0       78.86       84.32      1.11 o 
  -1   8   0        9.46       10.58      0.54 o 
   0   8   0        0.51        0.33      0.24 o 
   1   8   0        3.33        3.48      0.49 o 
   2   8   0        0.22        0.62      0.36 o 
   3   8   0       29.11       31.67      1.34 o 
  -4   9   0        0.28        0.84      0.31 o 
  -3   9   0        1.66        1.61      0.27 o 
  -2   9   0        0.08        0.18      0.28 o 
  -1   9   0       33.81       41.50      1.43 o 
   0   9   0        3.70        2.95      0.42 o 
   1   9   0        8.68        8.65      0.78 o 
   2   9   0        7.31        6.77      0.79 o 
  -2  10   0        1.11        0.52      0.37 o 
  -1  10   0        5.92        7.97      1.11 o 
   0  10   0        0.30        0.32      0.38 o 
   1  10   0        7.41        7.58      1.90 o 
  -1 -10   1        0.20        0.12      0.39 o 
   0 -10   1        3.50        4.35      0.56 o 
   1 -10   1        1.19        1.01      0.37 o 
   2 -10   1        2.52        2.38      0.47 o 
  -2  -9   1        1.49        1.25      0.46 o 
  -1  -9   1        8.98        8.77      0.83 o 
   0  -9   1        0.79        0.60      0.29 o 
   1  -9   1        4.00        3.27      0.46 o 
   2  -9   1        1.12        1.63      0.35 o 
   3  -9   1        9.83       10.57      0.49 o 
  -3  -8   1       10.66       10.12      0.82 o 
  -2  -8   1        4.00        4.16      0.59 o 
  -1  -8   1        0.05       -0.08      0.32 o 
   0  -8   1       28.01       26.84      0.90 o 
   1  -8   1        0.20        0.64      0.24 o 
   2  -8   1       15.99       16.41      0.53 o 
   3  -8   1        0.20        0.17      0.21 o 
   4  -8   1        8.42       11.18      0.83 o 
  -4  -7   1        7.02        6.33      0.75 o 
  -3  -7   1        6.64        5.54      0.64 o 
  -2  -7   1       18.54       18.00      0.88 o 
  -1  -7   1        0.95        1.91      0.30 o 
   0  -7   1        0.46        0.45      0.20 o 
   1  -7   1       14.57       13.79      0.44 o 
   2  -7   1      194.25      189.56      1.95 o 
   3  -7   1       45.01       42.59      1.05 o 
   4  -7   1       12.64       12.40      0.72 o 
   5  -7   1        0.03        0.04      0.27 o 
  -5  -6   1       14.35       17.29      1.66 o 
  -4  -6   1       53.78       52.78      3.14 o 
  -3  -6   1        0.68        0.37      0.33 o 
  -2  -6   1       10.37        9.59      0.49 o 
  -1  -6   1        2.32        2.28      0.24 o 
   0  -6   1       19.17       17.03      0.42 o 
   1  -6   1       25.72       21.97      0.48 o 
   2  -6   1       65.47       73.58      1.00 o 
   3  -6   1       11.14       10.91      0.44 o 
   4  -6   1        0.11       -0.12      0.17 o 
   5  -6   1        0.44        0.49      0.26 o 
  -5  -5   1        1.99        2.59      0.83 o 
  -4  -5   1        0.04       -0.27      0.32 o 
  -3  -5   1        2.99        2.39      0.42 o 
  -2  -5   1       23.96       26.24      0.56 o 
  -1  -5   1      340.28      345.20      3.33 o 
   0  -5   1       37.73       45.50      0.63 o 
   1  -5   1      123.37      113.38      1.17 o 
   2  -5   1       16.54       14.47      0.40 o 
   3  -5   1        1.06        1.25      0.19 o 
   4  -5   1        2.49        2.70      0.31 o 
   5  -5   1       67.12       72.64      1.37 o 
   6  -5   1        1.68        1.78      0.33 o 
  -5  -4   1       10.52        9.53      1.29 o 
  -4  -4   1        0.00        0.18      0.29 o 
  -3  -4   1        4.50        4.09      0.40 o 
  -2  -4   1       12.77       16.86      0.40 o 
  -1  -4   1        8.34        7.64      0.27 o 
   0  -4   1      176.48      182.43      1.49 o 
   1  -4   1       46.20       53.25      0.80 o 
   2  -4   1       14.34       14.01      0.36 o 
   3  -4   1      102.37      104.18      1.36 o 
   4  -4   1        1.40        1.35      0.23 o 
   5  -4   1       93.36       93.24      2.24 o 
   6  -4   1        1.05        0.97      0.29 o 
  -6  -3   1        0.78        1.11      0.74 o 
  -5  -3   1       11.52       10.91      1.29 o 
  -4  -3   1       19.81       20.84      0.62 o 
  -3  -3   1       76.12       72.00      0.99 o 
  -2  -3   1      163.25      161.32      1.68 o 
  -1  -3   1       11.01       10.37      0.26 o 
   0  -3   1      786.49      791.17      6.05 o 
   1  -3   1      155.11      148.99      1.42 o 
   2  -3   1       23.68       23.06      0.52 o 
   3  -3   1       74.71       76.82      1.07 o 
   4  -3   1        1.97        2.12      0.24 o 
   5  -3   1        0.14        0.14      0.21 o 
   6  -3   1        6.91        7.66      0.92 o 
  -6  -2   1        7.10        6.66      1.20 o 
  -5  -2   1        4.35        5.72      0.74 o 
  -4  -2   1       14.09       15.99      0.40 o 
  -3  -2   1       58.42       62.57      0.63 o 
  -2  -2   1       66.37       72.92      0.73 o 
  -1  -2   1       27.87       27.11      0.39 o 
   0  -2   1        3.58        2.83      0.15 o 
   1  -2   1        7.99       10.04      0.26 o 
   2  -2   1      157.57      171.63      1.66 o 
   3  -2   1       22.36       29.42      0.60 o 
   4  -2   1      171.88      168.72      1.97 o 
   5  -2   1        1.48        1.53      0.27 o 
   6  -2   1        0.00        0.07      0.28 o 
  -6  -1   1       14.94       14.69      1.04 o 
  -5  -1   1        1.66        2.75      0.44 o 
  -4  -1   1      130.14      129.61      1.18 o 
  -3  -1   1      480.36      498.87      3.08 o 
  -2  -1   1      382.19      373.74      2.39 o 
  -1  -1   1       74.33       78.57      1.17 o 
   0  -1   1       65.60       68.64      0.78 o 
   1  -1   1       10.85       11.26      0.24 o 
   2  -1   1      183.23      181.71      1.72 o 
   3  -1   1      158.62      173.18      2.08 o 
   4  -1   1       62.69       61.10      1.01 o 
   5  -1   1        3.78        3.95      0.44 o 
   6  -1   1        0.12        0.52      0.37 o 
  -6   0   1       16.35       17.20      0.76 o 
  -5   0   1       16.74       17.65      0.45 o 
  -4   0   1      150.55      153.00      1.39 o 
  -3   0   1       66.31       64.58      0.95 o 
  -2   0   1        2.89        1.98      0.14 o 
  -1   0   1      369.23      368.45      4.40 o 
   0   0   1      316.98      312.49      5.46 o 
   1   0   1      364.79      382.08      3.35 o 
   2   0   1      146.52      149.94      1.92 o 
   3   0   1      220.42      239.66      2.47 o 
   4   0   1        2.14        3.90      0.32 o 
   5   0   1        0.23        0.56      0.30 o 
   6   0   1        3.11        4.35      0.65 o 
  -6   1   1        3.10        3.09      0.46 o 
  -5   1   1       37.73       39.11      0.77 o 
  -4   1   1      109.79      102.81      1.23 o 
  -3   1   1       20.50       16.09      0.43 o 
  -2   1   1        4.90        2.87      0.16 o 
  -1   1   1     4888.78     4511.47     33.62 o 
   0   1   1      442.73      406.01      4.97 o 
   1   1   1     3020.85     2942.07     28.80 o 
   2   1   1        0.17        1.51      0.25 o 
   3   1   1      105.37      104.98      0.95 o 
   4   1   1        5.31        4.80      0.38 o 
   5   1   1       12.49       10.07      0.67 o 
   6   1   1        3.70        3.73      0.57 o 
  -6   2   1       40.26       43.22      0.88 o 
  -5   2   1      126.09      123.22      1.43 o 
  -4   2   1        1.19        0.72      0.22 o 
  -3   2   1      644.93      659.88      5.30 o 
  -2   2   1       58.10       64.45      0.75 o 
  -1   2   1      404.18      401.21      2.70 o 
   0   2   1     1973.82     1957.64     16.21 o 
   1   2   1      422.12      405.08      4.19 o 
   2   2   1       55.03       58.83      0.68 o 
   3   2   1       45.28       47.97      0.68 o 
   4   2   1       10.33       10.30      0.73 o 
   5   2   1       27.29       24.64      1.53 o 
   6   2   1        4.30        6.46      0.78 o 
  -6   3   1        0.26        0.17      0.21 o 
  -5   3   1      169.83      175.83      1.83 o 
  -4   3   1       78.98       77.58      1.43 o 
  -3   3   1       22.97       26.16      0.53 o 
  -2   3   1      127.53      148.89      1.70 o 
  -1   3   1      510.12      481.32      3.26 o 
   0   3   1       18.99       20.92      0.33 o 
   1   3   1      291.82      296.01      2.74 o 
   2   3   1       60.89       70.05      0.78 o 
   3   3   1       15.42       14.09      0.51 o 
   4   3   1        2.66        1.50      0.38 o 
   5   3   1        7.40        6.95      0.92 o 
   6   3   1        0.87        1.39      0.83 o 
  -6   4   1       32.75       30.09      0.84 o 
  -5   4   1        6.75        5.69      0.39 o 
  -4   4   1        4.55        5.45      0.34 o 
  -3   4   1       16.54       15.35      0.42 o 
  -2   4   1       21.89       21.98      0.45 o 
  -1   4   1        0.22        0.14      0.08 o 
   0   4   1        6.44        8.40      0.27 o 
   1   4   1        7.63        8.11      0.30 o 
   2   4   1      140.91      136.80      1.53 o 
   3   4   1       20.92       23.48      0.90 o 
   4   4   1        0.42        0.32      0.33 o 
   5   4   1        1.50        0.83      0.65 o 
  -6   5   1        5.08        5.40      0.47 o 
  -5   5   1        0.11        0.46      0.21 o 
  -4   5   1        5.01        5.92      0.36 o 
  -3   5   1       22.66       26.76      0.59 o 
  -2   5   1       69.45       59.32      0.77 o 
  -1   5   1       84.02       88.24      0.89 o 
   0   5   1        3.00        3.05      0.20 o 
   1   5   1       10.00       10.62      0.35 o 
   2   5   1        0.26        0.11      0.17 o 
   3   5   1       89.58       89.41      2.29 o 
   4   5   1        5.57        7.03      1.02 o 
   5   5   1        9.59        9.06      1.29 o 
  -6   6   1       10.87       10.32      0.61 o 
  -5   6   1        2.22        1.02      0.26 o 
  -4   6   1       36.02       34.98      0.73 o 
  -3   6   1        9.67       11.15      0.41 o 
  -2   6   1        0.11        0.64      0.14 o 
  -1   6   1       86.93       89.78      1.04 o 
   0   6   1      228.80      230.78      2.49 o 
   1   6   1        4.71        4.36      0.30 o 
   2   6   1       26.67       27.43      0.76 o 
   3   6   1       34.79       35.56      1.48 o 
   4   6   1        2.54        2.40      0.74 o 
  -5   7   1        6.46        6.26      0.47 o 
  -4   7   1       16.51       19.39      0.59 o 
  -3   7   1       35.89       36.45      0.77 o 
  -2   7   1       63.87       67.38      0.96 o 
  -1   7   1       32.84       34.41      0.71 o 
   0   7   1       47.14       46.78      0.93 o 
   1   7   1        1.83        1.86      0.48 o 
   2   7   1        3.33        3.32      1.11 o 
   3   7   1        2.10        1.99      0.46 o 
   4   7   1        1.14        0.74      0.65 o 
  -4   8   1       26.94       30.57      0.82 o 
  -3   8   1        4.04        2.91      0.29 o 
  -2   8   1        0.82        1.29      0.24 o 
  -1   8   1      142.52      144.71      2.02 o 
   0   8   1       16.11       16.17      0.61 o 
   1   8   1        5.16        4.16      0.53 o 
   2   8   1        0.06        0.07      0.32 o 
   3   8   1        0.19       -0.16      0.36 o 
  -4   9   1       17.14       21.83      1.36 o 
  -3   9   1        0.07       -0.24      0.23 o 
  -2   9   1        2.50        2.11      0.37 o 
  -1   9   1        3.97        5.05      0.47 o 
   0   9   1        9.44        9.19      0.80 o 
   1   9   1        1.42        0.79      0.36 o 
   2   9   1       14.54       17.63      1.43 o 
  -2  10   1       12.45       14.65      1.29 o 
  -1  10   1        0.14        0.13      0.36 o 
   0  10   1        0.32        0.28      0.46 o 
  -1 -10   2        0.07       -0.04      0.38 o 
   0 -10   2        4.97        5.08      0.58 o 
   1 -10   2        4.85        6.82      1.41 o 
   2 -10   2        1.14        0.70      0.53 o 
  -2  -9   2        2.99        3.11      0.55 o 
  -1  -9   2        0.97        1.57      0.35 o 
   0  -9   2       24.00       26.35      1.07 o 
   1  -9   2        0.36        0.25      0.30 o 
   2  -9   2        3.94        3.79      0.50 o 
   3  -9   2        4.03        4.82      0.42 o 
  -3  -8   2        8.19        7.31      0.88 o 
  -2  -8   2       27.61       28.10      1.17 o 
  -1  -8   2       51.91       55.90      1.31 o 
   0  -8   2       35.59       32.14      0.96 o 
   1  -8   2       12.98       11.45      0.64 o 
   2  -8   2       10.16       11.86      0.48 o 
   3  -8   2        0.51        0.20      0.20 o 
   4  -8   2        4.30        3.52      0.42 o 
  -4  -7   2       26.88       25.96      1.24 o 
  -3  -7   2       19.77       19.06      1.57 o 
  -2  -7   2       20.74       21.00      1.27 o 
  -1  -7   2       27.99       30.42      1.11 o 
   0  -7   2        0.62        0.53      0.21 o 
   1  -7   2       51.62       53.05      0.82 o 
   2  -7   2       23.58       21.59      0.56 o 
   3  -7   2       17.70       18.05      0.56 o 
   4  -7   2        2.27        1.76      0.30 o 
   5  -7   2        0.34        0.88      0.31 o 
  -5  -6   2        0.32        0.09      0.42 o 
  -4  -6   2       36.25       35.44      3.01 o 
  -3  -6   2       49.82       49.52      1.47 o 
  -2  -6   2        0.08        0.32      0.23 o 
  -1  -6   2       11.56       10.95      0.50 o 
   0  -6   2        7.30        7.84      0.33 o 
   1  -6   2       43.35       45.92      0.71 o 
   2  -6   2        1.35        0.34      0.16 o 
   3  -6   2      184.33      184.17      1.95 o 
   4  -6   2        5.04        4.70      0.40 o 
   5  -6   2        4.09        4.30      0.41 o 
  -5  -5   2        0.02        0.43      0.42 o 
  -4  -5   2        9.21        7.99      1.16 o 
  -3  -5   2       13.74       14.17      0.71 o 
  -2  -5   2       46.82       43.64      0.94 o 
  -1  -5   2       52.75       55.26      0.85 o 
   0  -5   2      161.01      163.57      1.58 o 
   1  -5   2        4.31        4.60      0.24 o 
   2  -5   2       75.33       74.23      0.97 o 
   3  -5   2       15.94       13.97      0.45 o 
   4  -5   2       33.30       31.41      0.76 o 
   5  -5   2       15.03       14.13      0.60 o 
   6  -5   2       11.46       12.52      0.64 o 
  -6  -4   2        0.98        1.20      0.74 o 
  -5  -4   2       14.48       13.42      0.91 o 
  -4  -4   2        2.58        2.63      0.49 o 
  -3  -4   2        3.40        3.04      0.46 o 
  -2  -4   2       84.65       88.05      1.09 o 
  -1  -4   2        7.05        8.49      0.30 o 
   0  -4   2       50.05       66.55      0.72 o 
   1  -4   2      918.77      897.31      6.37 o 
   2  -4   2       51.88       46.44      0.76 o 
   3  -4   2        0.26        0.46      0.15 o 
   4  -4   2       88.47       94.07      1.44 o 
   5  -4   2        0.91        0.83      0.27 o 
   6  -4   2        1.06        1.11      0.39 o 
  -6  -3   2        1.34        1.29      0.74 o 
  -5  -3   2        0.02        0.31      0.28 o 
  -4  -3   2       55.30       53.87      0.99 o 
  -3  -3   2        2.51        2.97      0.25 o 
  -2  -3   2       79.90       82.73      0.91 o 
  -1  -3   2      498.67      460.16      4.09 o 
   0  -3   2      834.83      817.37      6.26 o 
   1  -3   2      106.88      113.54      1.18 o 
   2  -3   2       16.46       13.23      0.41 o 
   3  -3   2       12.31       11.93      0.39 o 
   4  -3   2      196.28      192.78      2.81 o 
   5  -3   2       29.06       35.01      1.01 o 
   6  -3   2        5.41        5.96      0.60 o 
  -6  -2   2       10.18       11.10      1.39 o 
  -5  -2   2       10.06        8.48      0.58 o 
  -4  -2   2        2.38        3.73      0.22 o 
  -3  -2   2       11.77       12.72      0.28 o 
  -2  -2   2      131.36      118.97      1.05 o 
  -1  -2   2      327.16      309.60      2.84 o 
   0  -2   2     9880.54     9002.18     94.29 o 
   1  -2   2     1351.21     1309.49      9.92 o 
   2  -2   2        0.97        1.79      0.18 o 
   3  -2   2        0.08        0.13      0.12 o 
   4  -2   2        4.52        4.19      0.48 o 
   5  -2   2       33.27       34.33      1.16 o 
   6  -2   2        7.41        7.03      0.71 o 
  -6  -1   2        5.13        7.86      1.20 o 
  -5  -1   2       64.87       67.57      0.92 o 
  -4  -1   2      127.05      125.94      1.16 o 
  -3  -1   2        2.84        1.86      0.13 o 
  -2  -1   2      902.05      921.88      5.22 o 
  -1  -1   2      213.53      197.33      1.88 o 
   0  -1   2      150.65      157.18      1.45 o 
   1  -1   2     1668.07     1670.64     12.50 o 
   2  -1   2       73.73       80.09      0.97 o 
   3  -1   2      997.79     1037.50      9.53 o 
   4  -1   2       44.06       44.18      1.42 o 
   5  -1   2        2.39        2.68      0.44 o 
   6  -1   2        1.34        2.14      0.46 o 
  -6   0   2       20.33       23.98      0.73 o 
  -5   0   2        8.32        9.04      0.30 o 
  -4   0   2       62.31       53.65      0.59 o 
  -3   0   2        6.07        4.39      0.16 o 
  -2   0   2      302.22      281.42      1.88 o 
  -1   0   2     4876.44     4299.21     29.28 o 
   0   0   2      456.55      431.15      3.67 o 
   1   0   2     1187.20     1193.45     15.70 o 
   2   0   2     1777.95     1835.72     15.37 o 
   3   0   2       56.02       62.31      0.74 o 
   4   0   2        3.92        3.61      0.39 o 
   5   0   2        0.49        0.37      0.29 o 
   6   0   2        0.28       -0.20      0.31 o 
  -6   1   2       41.72       45.00      0.80 o 
  -5   1   2        9.84       10.93      0.37 o 
  -4   1   2       15.85       17.49      0.40 o 
  -3   1   2        9.34        7.48      0.27 o 
  -2   1   2      110.40      111.95      0.98 o 
  -1   1   2       47.33       39.74      0.49 o 
   0   1   2        7.40        7.12      0.17 o 
   1   1   2        5.04        5.97      0.24 o 
   2   1   2     1216.00     1303.87     19.74 o 
   3   1   2      134.49      146.18      1.94 o 
   4   1   2        2.90        2.99      0.35 o 
   5   1   2       21.93       18.15      0.99 o 
   6   1   2        9.23       10.89      0.83 o 
  -6   2   2        1.06        0.67      0.23 o 
  -5   2   2       12.21       11.96      0.54 o 
  -4   2   2        1.91        2.29      0.21 o 
  -3   2   2      219.76      214.19      2.08 o 
  -2   2   2      985.33      974.09      6.35 o 
  -1   2   2        0.02        0.33      0.07 o 
   0   2   2       10.25        6.72      0.47 o 
   1   2   2     1075.09     1105.31     15.37 o 
   2   2   2       17.95       14.87      0.35 o 
   3   2   2      302.32      304.34      2.83 o 
   4   2   2       89.41       89.02      1.77 o 
   5   2   2       22.40       18.93      2.17 o 
   6   2   2        0.05        0.83      0.52 o 
  -6   3   2        0.15        0.25      0.23 o 
  -5   3   2       11.90       12.18      0.46 o 
  -4   3   2        0.55        0.49      0.15 o 
  -3   3   2       11.20       11.45      0.33 o 
  -2   3   2        0.01        0.89      0.16 o 
  -1   3   2      312.76      322.12      2.44 o 
   0   3   2        2.19        2.77      0.15 o 
   1   3   2      224.87      253.49      2.12 o 
   2   3   2        1.09        0.70      0.13 o 
   3   3   2        1.03        0.81      0.30 o 
   4   3   2       48.94       46.41      1.46 o 
   5   3   2        9.70       10.02      0.84 o 
  -6   4   2        5.78        5.89      0.46 o 
  -5   4   2       11.17       10.58      0.51 o 
  -4   4   2        2.70        2.06      0.22 o 
  -3   4   2      187.82      203.59      1.97 o 
  -2   4   2       47.19       53.70      0.73 o 
  -1   4   2        4.97        3.70      0.18 o 
   0   4   2      213.61      221.10      1.96 o 
   1   4   2        0.39        0.75      0.25 o 
   2   4   2        8.19        9.70      0.43 o 
   3   4   2       54.29       53.03      1.10 o 
   4   4   2       80.15       84.02      2.00 o 
   5   4   2        1.70        4.35      1.02 o 
  -6   5   2        9.34        7.61      0.52 o 
  -5   5   2        0.01       -0.23      0.19 o 
  -4   5   2        2.70        2.11      0.23 o 
  -3   5   2        2.37        2.21      0.21 o 
  -2   5   2       51.72       46.95      0.70 o 
  -1   5   2        0.01       -0.05      0.11 o 
   0   5   2      202.88      225.89      2.08 o 
   1   5   2        5.05        4.86      0.27 o 
   2   5   2       31.50       32.77      0.83 o 
   3   5   2       67.67       67.77      1.32 o 
   4   5   2        1.51        1.57      0.74 o 
   5   5   2        0.19        1.02      0.74 o 
  -6   6   2        0.94        1.40      0.36 o 
  -5   6   2        0.26        0.69      0.24 o 
  -4   6   2        4.13        3.70      0.34 o 
  -3   6   2        2.33        1.20      0.20 o 
  -2   6   2        2.27        2.37      0.22 o 
  -1   6   2        1.70        1.49      0.19 o 
   0   6   2        0.97        2.08      0.24 o 
   1   6   2       47.25       43.92      0.97 o 
   2   6   2       15.29       13.70      0.79 o 
   3   6   2      210.03      213.24      3.78 o 
   4   6   2        0.01       -0.46      0.55 o 
  -5   7   2        4.72        4.94      0.46 o 
  -4   7   2        7.03        6.37      0.43 o 
  -3   7   2        4.12        4.04      0.32 o 
  -2   7   2        6.37        6.02      0.32 o 
  -1   7   2      185.28      203.09      2.15 o 
   0   7   2       75.73       72.76      1.25 o 
   1   7   2        6.36        5.69      0.45 o 
   2   7   2       17.20       15.93      0.88 o 
   3   7   2        2.19        2.56      0.51 o 
   4   7   2        0.05       -0.37      0.55 o 
  -4   8   2        0.52        0.51      0.27 o 
  -3   8   2       15.76       14.76      0.61 o 
  -2   8   2        3.53        5.08      0.40 o 
  -1   8   2       17.57       18.10      0.67 o 
   0   8   2        0.64        1.35      0.27 o 
   1   8   2       11.67       11.76      1.25 o 
   2   8   2       26.35       29.52      1.24 o 
   3   8   2        1.62        0.81      0.44 o 
  -4   9   2        1.95        2.59      0.41 o 
  -3   9   2        1.39        1.84      0.35 o 
  -2   9   2       11.36       14.75      1.25 o 
  -1   9   2        1.22        1.77      0.50 o 
   0   9   2       24.34       23.88      1.09 o 
   1   9   2        5.09        4.46      0.79 o 
   2   9   2        1.07        0.61      0.42 o 
  -2  10   2        0.00       -0.49      0.33 o 
  -1  10   2        2.03        2.00      0.76 o 
   0  10   2        0.17       -0.14      0.36 o 
  -1 -10   3        6.50        6.39      0.62 o 
   0 -10   3        7.02        8.30      1.53 o 
   1 -10   3        4.47        6.26      0.62 o 
   2 -10   3        0.88        0.81      0.39 o 
  -2  -9   3       17.74       14.66      1.29 o 
  -1  -9   3        0.02       -0.23      0.24 o 
   0  -9   3        1.47        1.51      0.35 o 
   1  -9   3        2.42        1.96      0.45 o 
   2  -9   3        5.56        4.58      0.53 o 
   3  -9   3        0.26        0.00      0.27 o 
  -3  -8   3        2.49        2.08      0.49 o 
  -2  -8   3        2.43        3.20      0.42 o 
  -1  -8   3       15.58       16.48      0.71 o 
   0  -8   3        3.61        3.78      0.44 o 
   1  -8   3       10.52        9.82      0.60 o 
   2  -8   3        0.31        0.00      0.19 o 
   3  -8   3        0.00        0.11      0.21 o 
   4  -8   3        1.53        1.41      0.40 o 
  -4  -7   3        0.13       -0.15      0.42 o 
  -3  -7   3        0.63        0.69      0.38 o 
  -2  -7   3        5.75        6.71      0.50 o 
  -1  -7   3       52.76       49.33      1.25 o 
   0  -7   3        1.76        2.42      0.34 o 
   1  -7   3       61.98       65.02      1.06 o 
   2  -7   3       61.06       61.06      0.97 o 
   3  -7   3       39.10       40.20      0.78 o 
   4  -7   3        9.45        8.29      0.50 o 
   5  -7   3       11.81       13.83      0.67 o 
  -5  -6   3       37.63       40.68      1.76 o 
  -4  -6   3       57.68       57.01      1.99 o 
  -3  -6   3       92.02       87.52      1.88 o 
  -2  -6   3        6.32        6.09      0.44 o 
  -1  -6   3        0.19        0.04      0.17 o 
   0  -6   3       50.99       49.66      0.78 o 
   1  -6   3       28.61       28.60      0.57 o 
   2  -6   3       50.24       52.15      0.85 o 
   3  -6   3      128.03      131.98      1.48 o 
   4  -6   3        0.68        0.55      0.24 o 
   5  -6   3        6.28        5.11      0.44 o 
  -5  -5   3        0.63        0.32      0.39 o 
  -4  -5   3        0.33        0.74      0.39 o 
  -3  -5   3       55.05       56.41      1.16 o 
  -2  -5   3       12.96       13.81      0.84 o 
  -1  -5   3      117.13      118.68      2.50 o 
   0  -5   3        4.68        2.56      0.18 o 
   1  -5   3       17.59       16.99      0.41 o 
   2  -5   3        3.89        6.15      0.45 o 
   3  -5   3        1.63        0.84      0.21 o 
   4  -5   3       21.58       21.81      0.82 o 
   5  -5   3        0.43        0.18      0.26 o 
  -6  -4   3        0.64        0.37      0.65 o 
  -5  -4   3        0.14       -0.42      0.33 o 
  -4  -4   3        0.01        0.00      0.18 o 
  -3  -4   3       69.51       72.61      1.29 o 
  -2  -4   3       33.62       34.29      0.78 o 
  -1  -4   3       81.07       72.81      1.20 o 
   0  -4   3       15.15       16.62      0.34 o 
   1  -4   3        9.14        8.92      0.37 o 
   2  -4   3        8.03        8.88      0.33 o 
   3  -4   3       55.51       57.17      0.94 o 
   4  -4   3        2.53        1.51      0.29 o 
   5  -4   3        0.63        1.29      0.31 o 
   6  -4   3        9.57        9.64      0.74 o 
  -6  -3   3        0.57        0.65      0.65 o 
  -5  -3   3        0.01       -0.18      0.27 o 
  -4  -3   3       29.77       31.77      0.75 o 
  -3  -3   3       62.41       71.39      0.93 o 
  -2  -3   3      250.00      243.22      1.92 o 
  -1  -3   3      487.73      457.10      6.13 o 
   0  -3   3     1422.64     1522.04     10.46 o 
   1  -3   3      180.01      181.67      1.58 o 
   2  -3   3       42.75       43.97      0.65 o 
   3  -3   3        8.17        7.24      0.53 o 
   4  -3   3        0.88        0.55      0.21 o 
   5  -3   3        0.03        0.02      0.24 o 
   6  -3   3        0.17        0.15      0.35 o 
  -6  -2   3        1.24        1.57      0.74 o 
  -5  -2   3        4.80        4.58      0.38 o 
  -4  -2   3        5.30        6.52      0.35 o 
  -3  -2   3      271.45      297.32      2.06 o 
  -2  -2   3      147.05      142.48      1.24 o 
  -1  -2   3      560.69      541.33      4.23 o 
   0  -2   3      493.56      503.11      3.93 o 
   1  -2   3      387.18      397.67      3.29 o 
   2  -2   3       33.16       29.88      0.57 o 
   3  -2   3       83.59       84.57      1.18 o 
   4  -2   3        2.44        3.16      0.31 o 
   5  -2   3        0.50        0.48      0.31 o 
   6  -2   3        0.32       -0.26      0.35 o 
  -6  -1   3       32.22       31.72      1.85 o 
  -5  -1   3        4.95        5.04      0.26 o 
  -4  -1   3      108.33      104.81      0.97 o 
  -3  -1   3       30.91       30.37      0.41 o 
  -2  -1   3      366.87      374.93      2.41 o 
  -1  -1   3     3431.19     3179.85     21.64 o 
   0  -1   3      746.50      763.11      7.43 o 
   1  -1   3        0.12        0.09      0.11 o 
   2  -1   3        1.47        1.79      0.18 o 
   3  -1   3        3.60        4.53      0.30 o 
   4  -1   3        0.37        0.84      0.28 o 
   5  -1   3        1.49        2.13      0.72 o 
   6  -1   3        8.53        9.22      0.76 o 
  -6   0   3        0.06        0.36      0.30 o 
  -5   0   3      300.03      295.44      2.20 o 
  -4   0   3        7.42        8.34      0.27 o 
  -3   0   3      274.60      277.71      2.20 o 
  -2   0   3       24.54       26.90      0.37 o 
  -1   0   3      917.58      869.57      5.97 o 
   0   0   3     2057.82     2009.63     16.72 o 
   1   0   3      316.51      302.83      2.77 o 
   2   0   3       25.13       24.46      0.80 o 
   3   0   3       55.59       50.17      0.88 o 
   4   0   3        5.86        5.71      0.47 o 
   5   0   3       15.52       13.51      0.78 o 
   6   0   3       19.77       24.59      1.34 o 
  -6   1   3       20.24       20.01      0.55 o 
  -5   1   3      414.93      410.00      2.87 o 
  -4   1   3       22.24       19.25      0.47 o 
  -3   1   3       13.32       14.94      0.37 o 
  -2   1   3        1.89        0.97      0.12 o 
  -1   1   3      122.98      103.62      2.10 o 
   0   1   3     2001.40     1953.97     14.28 o 
   1   1   3     4171.88     4178.14     40.60 o 
   2   1   3       92.41       75.14      1.24 o 
   3   1   3       42.72       46.12      1.04 o 
   4   1   3       14.29       16.72      0.72 o 
   5   1   3        0.21        0.76      0.34 o 
   6   1   3        2.24        1.63      0.51 o 
  -6   2   3        0.32        0.61      0.26 o 
  -5   2   3       56.58       59.00      1.16 o 
  -4   2   3      101.47       95.22      1.18 o 
  -3   2   3        7.76       13.86      0.35 o 
  -2   2   3      248.23      243.57      1.99 o 
  -1   2   3      322.53      331.14      2.71 o 
   0   2   3      217.79      223.82      1.87 o 
   1   2   3      327.62      336.49      2.82 o 
   2   2   3      433.42      419.58      3.57 o 
   3   2   3        0.69        0.48      0.18 o 
   4   2   3        9.69       10.45      0.68 o 
   5   2   3        0.00        0.22      0.31 o 
  -6   3   3        2.25        2.18      0.37 o 
  -5   3   3        1.18        1.42      0.29 o 
  -4   3   3        7.78        8.24      0.36 o 
  -3   3   3       91.36      100.22      1.15 o 
  -2   3   3      179.96      166.56      1.50 o 
  -1   3   3      248.23      231.99      2.06 o 
   0   3   3      445.22      457.23      3.63 o 
   1   3   3      266.20      301.94      2.50 o 
   2   3   3      109.67      100.90      1.26 o 
   3   3   3       50.85       45.71      1.33 o 
   4   3   3        1.27        0.55      0.39 o 
   5   3   3       18.07       16.41      1.48 o 
  -6   4   3        7.65        6.14      0.60 o 
  -5   4   3       25.98       26.73      0.77 o 
  -4   4   3       10.24        9.68      0.48 o 
  -3   4   3       16.22       18.08      0.46 o 
  -2   4   3      332.85      353.53      2.84 o 
  -1   4   3       22.26       24.35      0.46 o 
   0   4   3     1536.86     1602.08     12.07 o 
   1   4   3       21.26       24.49      0.43 o 
   2   4   3        2.84        2.61      0.38 o 
   3   4   3       18.01       18.77      0.87 o 
   4   4   3       33.06       35.45      1.31 o 
   5   4   3        5.30        4.46      0.64 o 
  -6   5   3        0.15       -0.13      0.24 o 
  -5   5   3       25.58       22.26      0.72 o 
  -4   5   3       14.36       13.51      0.56 o 
  -3   5   3        0.58        0.88      0.17 o 
  -2   5   3        0.03        0.34      0.12 o 
  -1   5   3        0.03        0.16      0.10 o 
   0   5   3       85.27       81.89      0.97 o 
   1   5   3      122.84      114.07      1.70 o 
   2   5   3       41.44       39.94      0.94 o 
   3   5   3        8.39        8.90      0.67 o 
   4   5   3        3.03        2.27      0.49 o 
   5   5   3        0.11       -0.18      0.65 o 
  -6   6   3        0.03        0.24      0.29 o 
  -5   6   3       29.84       29.89      0.87 o 
  -4   6   3      108.46      103.67      1.84 o 
  -3   6   3        8.53        7.35      0.42 o 
  -2   6   3       10.06        9.38      0.35 o 
  -1   6   3      145.70      145.29      1.62 o 
   0   6   3        2.86        4.01      0.30 o 
   1   6   3        1.75        2.22      0.31 o 
   2   6   3       38.60       41.01      1.02 o 
   3   6   3        0.29        0.13      0.31 o 
   4   6   3        0.02        0.37      0.55 o 
  -5   7   3       15.89       17.56      0.80 o 
  -4   7   3        2.94        3.14      0.62 o 
  -3   7   3        5.78        7.00      0.45 o 
  -2   7   3       20.45       21.78      0.69 o 
  -1   7   3       51.68       52.18      1.05 o 
   0   7   3        0.02        0.16      0.18 o 
   1   7   3        4.04        3.53      0.37 o 
   2   7   3       91.86       88.31      1.65 o 
   3   7   3        6.02        9.99      1.20 o 
  -4   8   3        2.44        2.59      0.38 o 
  -3   8   3       22.21       22.98      0.88 o 
  -2   8   3      148.08      159.60      2.28 o 
  -1   8   3       30.73       27.62      0.84 o 
   0   8   3       50.90       60.31      1.36 o 
   1   8   3       13.31       11.72      0.64 o 
   2   8   3        0.04       -0.39      0.26 o 
   3   8   3        8.13        7.12      1.11 o 
  -3   9   3        6.78        7.55      0.61 o 
  -2   9   3        8.84        9.79      0.75 o 
  -1   9   3       44.13       53.91      1.47 o 
   0   9   3       53.28       57.01      1.41 o 
   1   9   3        0.00        0.41      0.38 o 
   2   9   3        5.87        7.91      0.80 o 
  -2  10   3        0.38        0.94      0.46 o 
  -1  10   3        1.04        0.83      0.65 o 
   0 -10   4        3.23        3.30      0.58 o 
   1 -10   4        1.61        2.58      0.47 o 
  -2  -9   4        1.50        0.74      0.44 o 
  -1  -9   4        0.23        0.34      0.29 o 
   0  -9   4        5.28        6.03      0.56 o 
   1  -9   4        1.17        0.57      0.31 o 
   2  -9   4        1.03        0.62      0.32 o 
   3  -9   4        0.57        0.34      0.31 o 
  -3  -8   4       14.40       13.58      2.13 o 
  -2  -8   4        2.22        1.57      0.35 o 
  -1  -8   4       18.19       19.11      1.80 o 
   0  -8   4       17.65       14.66      1.04 o 
   1  -8   4       19.65       22.67      1.94 o 
   2  -8   4        0.32        0.55      0.26 o 
   3  -8   4       10.43       11.10      0.49 o 
   4  -8   4        0.01        0.11      0.26 o 
  -4  -7   4       12.13        9.46      0.82 o 
  -3  -7   4       41.15       39.64      1.90 o 
  -2  -7   4        2.26        2.52      0.37 o 
  -1  -7   4        0.00        0.04      0.23 o 
   0  -7   4       17.92       16.34      0.77 o 
   1  -7   4        1.67        1.42      0.35 o 
   2  -7   4        1.72        1.20      0.20 o 
   3  -7   4        1.95        1.70      0.27 o 
   4  -7   4        7.68        7.73      0.51 o 
  -5  -6   4       15.25       14.04      1.01 o 
  -4  -6   4        1.24        2.14      0.49 o 
  -3  -6   4        0.04        0.02      0.26 o 
  -2  -6   4        0.06       -0.38      0.37 o 
  -1  -6   4        8.95        9.77      0.50 o 
   0  -6   4        1.53        1.46      0.22 o 
   1  -6   4       73.85       76.59      1.00 o 
   2  -6   4      107.57      102.19      1.29 o 
   3  -6   4       48.38       49.96      1.08 o 
   4  -6   4        0.04       -0.10      0.23 o 
   5  -6   4        1.12        1.41      0.43 o 
  -5  -5   4       10.04        9.70      0.85 o 
  -4  -5   4        2.30        2.12      0.46 o 
  -3  -5   4       59.74       57.59      1.61 o 
  -2  -5   4       18.07       17.37      0.78 o 
  -1  -5   4       56.89       53.18      0.95 o 
   0  -5   4       43.41       42.59      0.55 o 
   1  -5   4        8.30        9.15      0.33 o 
   2  -5   4       42.84       43.49      0.73 o 
   3  -5   4       97.36       91.41      1.96 o 
   4  -5   4      190.17      191.72      2.66 o 
   5  -5   4        7.22        9.60      0.64 o 
  -6  -4   4       20.78       20.55      0.94 o 
  -5  -4   4        2.74        1.97      0.39 o 
  -4  -4   4       13.49       14.16      0.55 o 
  -3  -4   4       48.16       46.72      0.90 o 
  -2  -4   4       18.39       16.93      0.65 o 
  -1  -4   4        2.63        0.68      0.16 o 
   0  -4   4     1833.40     1872.73     12.89 o 
   1  -4   4      125.40      107.12      1.24 o 
   2  -4   4       15.71       16.27      0.50 o 
   3  -4   4       39.23       33.20      0.76 o 
   4  -4   4       24.14       20.34      0.67 o 
   5  -4   4        1.75        1.22      0.35 o 
  -6  -3   4        0.00       -0.28      0.30 o 
  -5  -3   4       49.08       53.78      1.35 o 
  -4  -3   4        4.96        6.22      0.38 o 
  -3  -3   4       12.29       13.93      0.39 o 
  -2  -3   4       92.30       96.96      1.07 o 
  -1  -3   4        2.05        2.59      0.26 o 
   0  -3   4       86.38       89.18      0.97 o 
   1  -3   4       76.01       85.94      0.92 o 
   2  -3   4      104.30      102.25      1.11 o 
   3  -3   4      255.76      249.69      2.87 o 
   4  -3   4        1.45        2.42      0.30 o 
   5  -3   4        0.33        0.48      0.34 o 
   6  -3   4       11.77       15.20      0.99 o 
  -6  -2   4        0.04        0.12      0.32 o 
  -5  -2   4       11.35       12.85      0.51 o 
  -4  -2   4        1.73        1.71      0.19 o 
  -3  -2   4       11.87       11.67      0.25 o 
  -2  -2   4      249.48      217.34      1.76 o 
  -1  -2   4      166.90      148.73      1.24 o 
   0  -2   4      783.79      766.97      5.40 o 
   1  -2   4        4.76        4.68      0.20 o 
   2  -2   4      319.03      316.66      3.19 o 
   3  -2   4        4.82        4.47      0.33 o 
   4  -2   4       27.04       25.91      0.88 o 
   5  -2   4        2.14        1.30      0.41 o 
   6  -2   4        0.22        0.08      0.37 o 
  -6  -1   4        0.56        0.68      0.34 o 
  -5  -1   4        1.26        0.76      0.24 o 
  -4  -1   4        1.70        0.81      0.13 o 
  -3  -1   4       51.31       60.47      0.65 o 
  -2  -1   4      136.76      154.71      1.25 o 
  -1  -1   4      155.96      157.14      1.28 o 
   0  -1   4      219.01      212.33      1.80 o 
   1  -1   4       29.13       32.77      0.67 o 
   2  -1   4      784.23      833.94      7.36 o 
   3  -1   4       28.23       29.30      1.20 o 
   4  -1   4       45.18       48.29      1.28 o 
   5  -1   4        0.08        0.11      0.28 o 
   6  -1   4        6.18        8.07      0.76 o 
  -6   0   4        2.77        2.49      0.30 o 
  -5   0   4        3.13        2.40      0.22 o 
  -4   0   4        8.64        9.86      0.31 o 
  -3   0   4      267.58      283.77      2.23 o 
  -2   0   4       80.64       82.52      0.76 o 
  -1   0   4      207.86      207.14      1.75 o 
   0   0   4      615.47      636.11      5.45 o 
   1   0   4       15.66       19.52      0.40 o 
   2   0   4      184.84      199.91      2.12 o 
   3   0   4      147.73      149.15      2.27 o 
   4   0   4       52.97       55.36      1.36 o 
   5   0   4        7.32        6.13      0.60 o 
   6   0   4        8.14        8.91      1.94 o 
  -6   1   4       79.99       77.08      1.13 o 
  -5   1   4      154.25      156.52      1.49 o 
  -4   1   4        4.06        4.10      0.21 o 
  -3   1   4       21.51       17.36      0.33 o 
  -2   1   4      163.27      152.61      1.31 o 
  -1   1   4       64.16       68.80      0.78 o 
   0   1   4       17.27       14.70      0.25 o 
   1   1   4        0.01       -0.11      0.07 o 
   2   1   4      170.78      161.90      2.20 o 
   3   1   4       32.71       37.57      0.99 o 
   4   1   4       20.02       16.40      0.77 o 
   5   1   4        1.87        1.71      0.46 o 
  -6   2   4       44.94       45.78      0.87 o 
  -5   2   4        0.97        0.91      0.24 o 
  -4   2   4       14.03       15.63      0.52 o 
  -3   2   4       55.46       60.63      0.80 o 
  -2   2   4        7.32       13.68      0.29 o 
  -1   2   4       16.74       18.64      0.72 o 
   0   2   4      520.63      551.23      3.90 o 
   1   2   4      192.32      166.44      1.59 o 
   2   2   4      656.16      698.51      6.88 o 
   3   2   4        5.00        6.20      0.39 o 
   4   2   4      124.49      119.52      2.23 o 
   5   2   4        0.05       -0.01      0.33 o 
  -6   3   4        0.28        0.48      0.26 o 
  -5   3   4       69.42       71.82      1.25 o 
  -4   3   4       23.81       20.69      0.59 o 
  -3   3   4        0.01        0.35      0.16 o 
  -2   3   4      395.63      414.82      3.18 o 
  -1   3   4       26.12       30.84      0.60 o 
   0   3   4      123.61      136.55      1.30 o 
   1   3   4      327.20      332.02      2.47 o 
   2   3   4       96.65       93.24      1.74 o 
   3   3   4      142.11      151.56      2.88 o 
   4   3   4       11.71       11.37      1.11 o 
   5   3   4        9.11        8.60      1.02 o 
  -6   4   4        1.60        1.39      0.34 o 
  -5   4   4        0.01        0.07      0.20 o 
  -4   4   4        1.77        2.68      0.29 o 
  -3   4   4        8.73        8.47      0.38 o 
  -2   4   4       39.43       42.48      0.71 o 
  -1   4   4       75.55       81.81      0.98 o 
   0   4   4       30.26       28.69      0.50 o 
   1   4   4       83.22       91.19      1.19 o 
   2   4   4        0.24        0.19      0.17 o 
   3   4   4      206.80      206.98      3.61 o 
   4   4   4        3.41        2.71      0.51 o 
   5   4   4        0.03       -0.14      0.42 o 
  -6   5   4        6.83        6.87      0.82 o 
  -5   5   4        1.36        1.32      0.28 o 
  -4   5   4        0.48        0.50      0.21 o 
  -3   5   4        8.77       10.24      0.59 o 
  -2   5   4       25.23       22.21      0.52 o 
  -1   5   4        0.30       -0.07      0.12 o 
   0   5   4       10.87       10.33      0.32 o 
   1   5   4       12.40       15.16      0.81 o 
   2   5   4       53.32       54.32      1.15 o 
   3   5   4        0.04        0.10      0.29 o 
   4   5   4        7.32        7.44      0.73 o 
  -5   6   4       26.20       28.96      0.86 o 
  -4   6   4        0.06       -0.16      0.19 o 
  -3   6   4        1.63        1.38      0.37 o 
  -2   6   4       33.47       33.33      0.84 o 
  -1   6   4        0.09        0.53      0.16 o 
   0   6   4       72.91       71.95      1.13 o 
   1   6   4       11.73       11.16      0.91 o 
   2   6   4      126.71      118.42      1.95 o 
   3   6   4        3.21        3.65      0.60 o 
   4   6   4        1.55        0.92      0.74 o 
  -5   7   4       53.84       46.99      1.26 o 
  -4   7   4        2.64        1.45      0.30 o 
  -3   7   4       15.85       15.03      0.58 o 
  -2   7   4        8.57       11.19      0.56 o 
  -1   7   4       11.02       12.37      0.52 o 
   0   7   4        0.33        0.15      0.21 o 
   1   7   4        0.91        1.47      0.31 o 
   2   7   4        4.18        3.73      0.57 o 
   3   7   4        4.38        5.92      1.02 o 
  -4   8   4        8.42        8.91      0.57 o 
  -3   8   4        0.03        0.44      0.31 o 
  -2   8   4       14.01       13.47      0.66 o 
  -1   8   4        6.97        8.64      0.64 o 
   0   8   4       14.30       15.51      0.71 o 
   1   8   4        2.71        1.65      0.59 o 
   2   8   4        7.43        7.33      0.75 o 
  -3   9   4        5.22        5.06      0.52 o 
  -2   9   4        3.20        5.06      1.04 o 
  -1   9   4       10.79       11.01      0.97 o 
   0   9   4       12.79       12.38      1.62 o 
   1   9   4        3.25        4.15      0.64 o 
  -2  -9   5        2.04        2.30      0.44 o 
  -1  -9   5        2.64        2.98      0.46 o 
   0  -9   5        0.86        0.27      0.28 o 
   1  -9   5        1.19        0.63      0.53 o 
   2  -9   5        2.33        3.18      0.55 o 
  -3  -8   5        6.16        4.74      1.34 o 
  -2  -8   5        1.80        2.36      0.39 o 
  -1  -8   5        0.93        0.92      0.30 o 
   0  -8   5        9.15        6.60      0.55 o 
   1  -8   5        0.33        0.37      0.26 o 
   2  -8   5        0.04       -0.09      0.23 o 
   3  -8   5        3.68        3.76      0.43 o 
  -4  -7   5        0.05       -0.06      0.37 o 
  -3  -7   5        8.78        9.00      0.79 o 
  -2  -7   5        0.00       -0.06      0.28 o 
  -1  -7   5       48.15       42.78      1.47 o 
   0  -7   5        3.58        2.96      0.37 o 
   1  -7   5        3.24        1.96      0.30 o 
   2  -7   5        0.51        0.00      0.17 o 
   3  -7   5       14.16       15.89      0.60 o 
   4  -7   5        2.57        2.04      0.41 o 
  -5  -6   5        4.22        3.64      1.53 o 
  -4  -6   5       54.28       46.97      3.47 o 
  -3  -6   5       33.91       36.62      2.42 o 
  -2  -6   5      102.36       99.81      1.70 o 
  -1  -6   5        9.01        8.22      0.50 o 
   0  -6   5       35.78       34.67      0.77 o 
   1  -6   5       14.83       16.53      0.48 o 
   2  -6   5       56.36       58.08      0.94 o 
   3  -6   5        0.21        0.02      0.23 o 
   4  -6   5        0.84        0.93      0.30 o 
   5  -6   5        0.37        0.51      0.32 o 
  -5  -5   5        0.88        2.21      0.52 o 
  -4  -5   5       14.82       15.79      0.70 o 
  -3  -5   5       25.95       26.33      0.81 o 
  -2  -5   5       54.77       53.84      1.13 o 
  -1  -5   5       58.21       64.72      1.36 o 
   0  -5   5      147.11      163.88      1.54 o 
   1  -5   5        1.61        2.02      0.29 o 
   2  -5   5        6.01        6.97      0.34 o 
   3  -5   5       17.59       16.06      0.60 o 
   4  -5   5       23.59       27.75      0.95 o 
   5  -5   5       19.36       19.25      1.25 o 
  -5  -4   5        1.64        1.55      0.41 o 
  -4  -4   5       27.24       30.60      1.01 o 
  -3  -4   5        0.29        0.39      0.21 o 
  -2  -4   5       15.19       18.28      0.45 o 
  -1  -4   5      301.78      300.53      2.97 o 
   0  -4   5       28.82       30.73      0.55 o 
   1  -4   5      353.61      355.96      2.97 o 
   2  -4   5       17.07       16.73      0.43 o 
   3  -4   5       63.00       68.13      1.16 o 
   4  -4   5       27.09       23.38      1.07 o 
   5  -4   5        1.28        1.24      0.41 o 
  -6  -3   5        0.31        0.09      0.35 o 
  -5  -3   5       15.19       14.90      0.63 o 
  -4  -3   5       32.25       35.98      0.83 o 
  -3  -3   5        7.52        9.29      0.33 o 
  -2  -3   5       37.90       41.12      0.64 o 
  -1  -3   5      642.68      675.67      5.30 o 
   0  -3   5        6.90        4.61      0.21 o 
   1  -3   5      155.59      169.40      1.67 o 
   2  -3   5      109.03      107.03      1.80 o 
   3  -3   5        9.54       10.08      0.50 o 
   4  -3   5        1.34        1.77      0.32 o 
   5  -3   5        0.17       -0.13      0.29 o 
  -6  -2   5       11.22       12.30      0.76 o 
  -5  -2   5       61.14       64.29      1.09 o 
  -4  -2   5       40.11       40.68      0.75 o 
  -3  -2   5        7.89        5.96      0.23 o 
  -2  -2   5        2.69        4.71      0.20 o 
  -1  -2   5      175.20      192.51      1.57 o 
   0  -2   5      582.26      571.40      4.14 o 
   1  -2   5      184.66      188.03      2.05 o 
   2  -2   5       61.99       65.03      1.19 o 
   3  -2   5        5.30        4.19      0.35 o 
   4  -2   5        8.34        8.73      0.66 o 
   5  -2   5        1.89        1.61      0.41 o 
  -6  -1   5        0.11       -0.16      0.25 o 
  -5  -1   5       61.03       66.13      1.01 o 
  -4  -1   5       65.71       60.68      0.80 o 
  -3  -1   5       56.51       56.82      0.62 o 
  -2  -1   5      178.36      177.01      1.41 o 
  -1  -1   5       18.87       18.56      0.30 o 
   0  -1   5       67.42       65.58      0.74 o 
   1  -1   5      277.83      283.08      3.31 o 
   2  -1   5       51.15       47.10      0.83 o 
   3  -1   5        3.45        4.76      0.36 o 
   4  -1   5       33.06       32.49      1.07 o 
   5  -1   5       10.66       12.11      0.79 o 
  -6   0   5       11.43       12.76      0.57 o 
  -5   0   5        8.78        9.16      0.36 o 
  -4   0   5        3.11        3.52      0.22 o 
  -3   0   5      148.71      153.23      1.43 o 
  -2   0   5      600.85      620.47      4.47 o 
  -1   0   5      452.14      468.58      3.39 o 
   0   0   5        0.63        0.59      0.10 o 
   1   0   5       25.59       23.05      0.47 o 
   2   0   5      190.41      187.54      2.04 o 
   3   0   5       10.35       10.47      0.56 o 
   4   0   5       18.09       18.57      0.82 o 
   5   0   5        2.31        1.34      0.41 o 
  -6   1   5        7.17        7.39      0.39 o 
  -5   1   5       27.44       26.70      0.65 o 
  -4   1   5       95.77       85.82      0.99 o 
  -3   1   5      425.13      444.50      3.18 o 
  -2   1   5      223.79      214.52      2.02 o 
  -1   1   5       27.01       25.59      0.44 o 
   0   1   5      396.01      376.96      2.77 o 
   1   1   5       85.55       68.77      0.88 o 
   2   1   5      116.00      116.92      1.79 o 
   3   1   5       94.51       89.38      1.66 o 
   4   1   5       30.94       25.46      0.94 o 
   5   1   5        6.34        5.00      0.71 o 
  -6   2   5       58.69       56.85      1.12 o 
  -5   2   5        2.06        1.77      0.25 o 
  -4   2   5       92.00       82.11      1.21 o 
  -3   2   5       32.17       39.57      0.72 o 
  -2   2   5      191.75      178.77      2.02 o 
  -1   2   5       49.55       42.80      0.81 o 
   0   2   5     1400.38     1463.92      9.95 o 
   1   2   5      121.84      123.48      1.40 o 
   2   2   5        1.01        1.19      0.35 o 
   3   2   5       12.22       15.50      1.71 o 
   4   2   5       29.65       30.27      1.07 o 
   5   2   5        1.77        1.79      0.90 o 
  -6   3   5        1.15        1.59      0.54 o 
  -5   3   5       27.38       25.71      0.78 o 
  -4   3   5       39.90       25.90      0.68 o 
  -3   3   5       18.86       19.74      0.63 o 
  -2   3   5       31.53       31.27      0.53 o 
  -1   3   5        5.95        6.27      0.23 o 
   0   3   5      207.36      229.52      2.05 o 
   1   3   5       14.26       12.77      0.39 o 
   2   3   5      162.04      153.66      2.43 o 
   3   3   5      334.91      324.49      5.15 o 
   4   3   5        2.72        4.59      0.83 o 
   5   3   5        1.33        0.94      0.49 o 
  -6   4   5        1.30        1.30      0.32 o 
  -5   4   5        1.02        1.29      0.28 o 
  -4   4   5       13.95       10.64      0.48 o 
  -3   4   5        1.61        0.81      0.17 o 
  -2   4   5        0.19        0.21      0.15 o 
  -1   4   5      814.32      854.05      6.73 o 
   0   4   5       18.30       15.98      0.38 o 
   1   4   5        0.21        0.18      0.16 o 
   2   4   5       69.44       70.40      1.69 o 
   3   4   5        0.16        0.46      0.33 o 
   4   4   5        0.05       -0.05      0.38 o 
  -6   5   5        2.80        3.07      0.42 o 
  -5   5   5        6.70        6.60      0.59 o 
  -4   5   5        0.10        0.03      0.18 o 
  -3   5   5       52.58       50.67      0.98 o 
  -2   5   5        0.88        0.30      0.18 o 
  -1   5   5       29.87       31.49      0.58 o 
   0   5   5        0.82        1.34      0.17 o 
   1   5   5       20.30       25.17      0.79 o 
   2   5   5      190.53      181.08      3.16 o 
   3   5   5       59.08       60.90      1.71 o 
   4   5   5        0.07       -0.05      0.39 o 
  -5   6   5        8.51        6.87      0.54 o 
  -4   6   5        0.99        0.70      0.24 o 
  -3   6   5        7.18        5.23      0.48 o 
  -2   6   5      345.52      349.74      3.77 o 
  -1   6   5        1.53        1.67      0.24 o 
   0   6   5        1.88        1.74      0.26 o 
   1   6   5        1.34        0.81      0.33 o 
   2   6   5        2.68        2.14      0.42 o 
   3   6   5       17.90       18.72      1.00 o 
  -5   7   5        0.36        0.05      0.28 o 
  -4   7   5        0.09       -0.02      0.24 o 
  -3   7   5       21.25       21.72      0.79 o 
  -2   7   5       87.98       89.39      1.55 o 
  -1   7   5        5.97        8.42      0.58 o 
   0   7   5       22.77       25.27      0.97 o 
   1   7   5       33.90       27.62      0.88 o 
   2   7   5        1.09        1.77      0.46 o 
   3   7   5        7.47        6.29      1.11 o 
  -4   8   5        8.62        7.25      0.73 o 
  -3   8   5       11.89       13.57      0.93 o 
  -2   8   5        5.37        5.94      0.60 o 
  -1   8   5        0.14        0.33      0.51 o 
   0   8   5       12.70       12.43      0.91 o 
   1   8   5       17.04       15.25      0.71 o 
   2   8   5        4.30        4.16      0.83 o 
  -3   9   5        8.69        9.30      0.82 o 
  -2   9   5        4.48        4.07      0.58 o 
  -1   9   5       25.85       29.83      2.36 o 
   0   9   5        4.15        6.27      0.78 o 
   1   9   5        6.68        9.80      1.39 o 
  -2  -9   6        9.73       10.10      0.77 o 
  -1  -9   6        1.72        1.52      0.38 o 
   0  -9   6        1.64        2.19      0.41 o 
   1  -9   6        0.96        1.03      0.35 o 
   2  -9   6        0.50        0.95      0.47 o 
  -3  -8   6        0.20       -0.15      0.42 o 
  -2  -8   6        0.16       -0.03      0.28 o 
  -1  -8   6       17.27       13.09      0.97 o 
   0  -8   6       23.73       18.77      0.80 o 
   1  -8   6        0.45        0.77      0.36 o 
   2  -8   6        9.85        9.40      0.71 o 
   3  -8   6        0.15       -0.08      0.34 o 
  -4  -7   6        6.42        5.90      0.71 o 
  -3  -7   6        0.11        0.34      0.30 o 
  -2  -7   6        0.08        0.14      0.26 o 
  -1  -7   6        2.34        1.62      0.49 o 
   0  -7   6        3.32        4.00      0.44 o 
   1  -7   6        0.93        1.14      0.26 o 
   2  -7   6        0.59        0.14      0.23 o 
   3  -7   6        6.35        4.81      0.74 o 
   4  -7   6       15.21       15.91      0.85 o 
  -5  -6   6        0.31        0.46      0.60 o 
  -4  -6   6        3.26        3.71      0.47 o 
  -3  -6   6        8.85        8.10      1.16 o 
  -2  -6   6        0.64        0.22      0.24 o 
  -1  -6   6        8.13        8.23      0.51 o 
   0  -6   6      110.96      103.90      1.51 o 
   1  -6   6       17.59       20.03      0.64 o 
   2  -6   6        1.99        1.59      0.26 o 
   3  -6   6        0.25        0.41      0.31 o 
   4  -6   6        6.56        6.51      0.52 o 
  -5  -5   6        2.46        3.39      0.65 o 
  -4  -5   6       33.26       33.64      1.24 o 
  -3  -5   6      115.06      108.58      1.83 o 
  -2  -5   6      204.00      199.09      2.68 o 
  -1  -5   6        2.16        1.17      0.21 o 
   0  -5   6        4.31        3.90      0.31 o 
   1  -5   6       10.07       10.27      0.43 o 
   2  -5   6       62.44       59.96      1.14 o 
   3  -5   6      172.06      180.70      3.22 o 
   4  -5   6        7.13        7.37      0.56 o 
   5  -5   6        6.38        5.58      0.69 o 
  -5  -4   6        0.62        1.00      0.31 o 
  -4  -4   6        5.39        4.67      0.44 o 
  -3  -4   6        2.70        3.78      0.52 o 
  -2  -4   6      203.73      193.58      2.27 o 
  -1  -4   6        1.03        1.01      0.19 o 
   0  -4   6       16.05       13.83      0.39 o 
   1  -4   6       94.12       98.85      1.23 o 
   2  -4   6      101.06       95.10      1.47 o 
   3  -4   6       13.29       14.03      0.61 o 
   4  -4   6        3.02        3.58      0.42 o 
   5  -4   6       16.06       15.42      1.75 o 
  -6  -3   6        4.03        3.13      0.74 o 
  -5  -3   6       14.17       15.13      0.63 o 
  -4  -3   6       15.09       12.86      0.53 o 
  -3  -3   6        0.00        0.27      0.22 o 
  -2  -3   6       63.94       58.51      1.06 o 
  -1  -3   6        0.99        1.24      0.12 o 
   0  -3   6      150.24      144.09      1.47 o 
   1  -3   6       72.47       75.33      0.98 o 
   2  -3   6      172.06      165.59      2.55 o 
   3  -3   6       34.93       33.97      0.86 o 
   4  -3   6        0.03        0.28      0.29 o 
   5  -3   6        2.17        1.61      0.42 o 
  -6  -2   6       17.39       18.60      1.46 o 
  -5  -2   6       65.25       66.44      1.14 o 
  -4  -2   6        0.15        0.63      0.19 o 
  -3  -2   6       94.41       97.11      1.20 o 
  -2  -2   6       26.86       26.28      0.42 o 
  -1  -2   6       78.08       75.49      1.03 o 
   0  -2   6       13.68       13.76      0.48 o 
   1  -2   6      273.67      279.08      2.49 o 
   2  -2   6        7.39        7.63      0.40 o 
   3  -2   6       54.89       55.96      1.08 o 
   4  -2   6       18.71       21.70      0.92 o 
   5  -2   6        3.45        1.60      0.41 o 
  -6  -1   6       17.61       16.18      0.74 o 
  -5  -1   6       11.17       12.61      0.52 o 
  -4  -1   6       31.20       32.75      0.62 o 
  -3  -1   6       20.40       22.92      0.42 o 
  -2  -1   6      114.47      136.05      1.26 o 
  -1  -1   6       26.35       23.66      0.42 o 
   0  -1   6        9.05       10.71      0.28 o 
   1  -1   6        3.73        4.56      0.27 o 
   2  -1   6       26.62       24.90      0.60 o 
   3  -1   6       20.71       24.13      0.85 o 
   4  -1   6        0.29       -0.18      0.24 o 
   5  -1   6        2.90        4.73      0.59 o 
  -6   0   6       20.54       21.93      0.72 o 
  -5   0   6       51.18       49.02      1.09 o 
  -4   0   6        0.00       -0.08      0.13 o 
  -3   0   6        4.03        5.32      0.28 o 
  -2   0   6      350.37      353.88      2.73 o 
  -1   0   6       68.81       68.50      0.72 o 
   0   0   6       21.09       20.91      0.40 o 
   1   0   6      168.19      174.47      1.89 o 
   2   0   6       19.53       20.76      0.50 o 
   3   0   6       18.13       18.63      0.74 o 
   4   0   6       32.07       27.32      1.50 o 
   5   0   6        7.58        6.88      0.67 o 
  -6   1   6       13.47       12.27      0.52 o 
  -5   1   6        0.26        0.12      0.20 o 
  -4   1   6       34.95       36.80      0.69 o 
  -3   1   6       21.71       24.39      0.57 o 
  -2   1   6      181.75      187.66      1.84 o 
  -1   1   6       53.89       50.11      0.77 o 
   0   1   6        1.30        1.21      0.12 o 
   1   1   6      206.36      201.81      1.84 o 
   2   1   6       28.99       28.09      0.80 o 
   3   1   6       53.91       51.06      1.42 o 
   4   1   6        0.14        0.05      0.28 o 
   5   1   6       11.82       13.85      1.04 o 
  -6   2   6        3.99        3.64      0.37 o 
  -5   2   6       41.56       38.91      0.89 o 
  -4   2   6      100.14      105.97      1.30 o 
  -3   2   6       34.95       36.10      0.72 o 
  -2   2   6        1.41        2.62      0.30 o 
  -1   2   6      331.75      323.91      2.51 o 
   0   2   6       72.83       74.54      0.73 o 
   1   2   6      626.37      679.94      7.08 o 
   2   2   6      181.05      173.94      2.45 o 
   3   2   6      360.85      337.38      4.27 o 
   4   2   6        1.97        2.98      0.47 o 
   5   2   6        0.00        0.43      0.38 o 
  -6   3   6        3.29        4.99      0.40 o 
  -5   3   6       93.02       86.79      1.41 o 
  -4   3   6      152.94      132.66      1.70 o 
  -3   3   6      107.05      100.23      1.32 o 
  -2   3   6       17.92       15.93      0.49 o 
  -1   3   6        0.93        0.14      0.15 o 
   0   3   6       66.51       72.99      0.80 o 
   1   3   6       11.34       14.45      0.43 o 
   2   3   6        7.61        9.82      0.51 o 
   3   3   6        6.90        7.09      0.64 o 
   4   3   6        1.78        1.25      0.65 o 
  -6   4   6        0.07        0.09      0.24 o 
  -5   4   6       76.07       77.87      2.36 o 
  -4   4   6        1.16        1.09      0.23 o 
  -3   4   6        2.65        2.19      0.29 o 
  -2   4   6        2.18        1.64      0.25 o 
  -1   4   6       74.65       79.89      1.17 o 
   0   4   6      138.53      145.03      1.50 o 
   1   4   6      107.13      100.99      1.35 o 
   2   4   6       25.04       22.91      0.93 o 
   3   4   6       24.04       23.58      1.07 o 
   4   4   6        0.35        1.02      0.44 o 
  -6   5   6        5.36        5.83      0.56 o 
  -5   5   6       57.08       54.60      1.46 o 
  -4   5   6       39.77       38.66      0.89 o 
  -3   5   6        2.78        3.17      0.40 o 
  -2   5   6        6.74        8.00      0.47 o 
  -1   5   6       55.78       55.67      0.98 o 
   0   5   6       52.96       58.61      1.03 o 
   1   5   6       34.59       35.60      0.90 o 
   2   5   6       20.78       21.36      0.91 o 
   3   5   6        0.00        0.05      0.55 o 
   4   5   6        0.01        0.18      0.39 o 
  -5   6   6        0.01        0.17      0.24 o 
  -4   6   6       31.02       30.55      0.82 o 
  -3   6   6        8.07        8.57      0.55 o 
  -2   6   6       11.69       12.13      0.56 o 
  -1   6   6       18.81       20.64      0.79 o 
   0   6   6        2.40        2.70      0.34 o 
   1   6   6       15.89       14.54      0.62 o 
   2   6   6       43.53       44.66      1.40 o 
   3   6   6        0.30        0.38      0.36 o 
  -5   7   6        0.02       -0.14      0.26 o 
  -4   7   6        7.79        6.02      0.56 o 
  -3   7   6      108.11      105.04      1.82 o 
  -2   7   6        0.65        0.80      0.27 o 
  -1   7   6        2.08        2.38      0.52 o 
   0   7   6        3.48        4.11      0.58 o 
   1   7   6        2.62        3.57      0.57 o 
   2   7   6        0.08        0.18      0.42 o 
  -4   8   6        0.01       -0.09      0.30 o 
  -3   8   6       14.56       16.06      0.91 o 
  -2   8   6       15.65       19.95      1.21 o 
  -1   8   6        4.83        6.17      0.75 o 
   0   8   6        0.28       -0.01      0.60 o 
   1   8   6        2.88        3.94      0.64 o 
  -3   9   6        5.24        5.33      0.69 o 
  -2   9   6        5.75        5.51      0.82 o 
  -1   9   6        3.86        3.49      1.90 o 
   0   9   6        2.73        1.86      0.74 o 
  -1  -9   7        6.01        6.90      0.64 o 
   0  -9   7        0.16        0.18      0.32 o 
   1  -9   7        1.32        1.30      0.39 o 
  -3  -8   7        0.52        0.50      0.35 o 
  -2  -8   7        3.07        2.86      0.46 o 
  -1  -8   7        0.02       -0.32      0.24 o 
   0  -8   7       15.41       12.48      0.73 o 
   1  -8   7        7.93        8.36      0.64 o 
   2  -8   7        1.50        1.06      0.37 o 
   3  -8   7       11.77       14.02      0.90 o 
  -4  -7   7        0.02       -0.08      0.31 o 
  -3  -7   7        2.33        1.78      0.43 o 
  -2  -7   7       12.06       12.23      1.02 o 
  -1  -7   7        0.51        1.26      0.38 o 
   0  -7   7        0.03        0.43      0.27 o 
   1  -7   7       35.89       32.85      0.89 o 
   2  -7   7        1.73        1.36      0.39 o 
   3  -7   7        8.33        9.05      0.68 o 
  -4  -6   7        0.37        0.26      0.30 o 
  -3  -6   7       34.79       32.11      0.97 o 
  -2  -6   7       13.06       12.85      0.83 o 
  -1  -6   7       35.21       35.74      1.36 o 
   0  -6   7       16.42       17.05      0.60 o 
   1  -6   7       38.63       36.90      0.89 o 
   2  -6   7       17.68       17.29      0.67 o 
   3  -6   7       12.95       12.65      0.69 o 
   4  -6   7        0.04        0.16      0.29 o 
  -5  -5   7        0.28        0.12      0.28 o 
  -4  -5   7        7.68        8.08      0.49 o 
  -3  -5   7        2.25        2.77      0.44 o 
  -2  -5   7        7.47        7.92      0.50 o 
  -1  -5   7       57.25       61.83      1.06 o 
   0  -5   7       23.61       24.63      0.65 o 
   1  -5   7       14.55       15.51      0.56 o 
   2  -5   7       48.04       42.60      0.99 o 
   3  -5   7        1.18        1.97      0.34 o 
   4  -5   7       44.04       46.15      1.25 o 
  -5  -4   7       13.42       13.87      0.87 o 
  -4  -4   7        0.07        0.37      0.21 o 
  -3  -4   7      101.41       97.03      1.48 o 
  -2  -4   7      173.92      169.19      1.80 o 
  -1  -4   7      212.73      214.11      2.12 o 
   0  -4   7       66.58       66.39      0.93 o 
   1  -4   7       54.22       53.31      0.85 o 
   2  -4   7       38.42       35.56      0.86 o 
   3  -4   7       16.94       16.18      0.67 o 
   4  -4   7       10.78        9.74      0.76 o 
   5  -4   7       16.86       17.58      1.03 o 
  -6  -3   7        2.89        1.77      1.29 o 
  -5  -3   7       31.08       31.04      1.50 o 
  -4  -3   7       12.16       13.31      0.55 o 
  -3  -3   7        0.18        0.26      0.15 o 
  -2  -3   7        0.02        0.84      0.16 o 
  -1  -3   7       24.86       24.31      0.51 o 
   0  -3   7       69.55       74.20      1.10 o 
   1  -3   7      238.75      235.28      2.27 o 
   2  -3   7        4.36        6.65      0.48 o 
   3  -3   7        0.01       -0.14      0.17 o 
   4  -3   7        0.32        0.49      0.34 o 
   5  -3   7        0.46        0.32      0.35 o 
  -6  -2   7        4.03        3.14      0.68 o 
  -5  -2   7       31.66       33.71      1.19 o 
  -4  -2   7        0.01        0.16      0.17 o 
  -3  -2   7       16.95       19.50      0.49 o 
  -2  -2   7       61.37       63.66      0.88 o 
  -1  -2   7        8.11        7.75      0.25 o 
   0  -2   7       12.34       12.99      0.32 o 
   1  -2   7       15.60       16.69      0.56 o 
   2  -2   7        0.43        0.50      0.18 o 
   3  -2   7        7.28        7.49      0.58 o 
   4  -2   7        0.10       -0.12      0.51 o 
   5  -2   7        1.90        1.53      0.42 o 
  -6  -1   7        3.31        3.84      0.45 o 
  -5  -1   7        2.09        1.76      0.28 o 
  -4  -1   7       12.75       12.73      0.49 o 
  -3  -1   7      110.33      121.73      1.18 o 
  -2  -1   7       93.09       95.74      1.01 o 
  -1  -1   7       31.77       31.70      0.67 o 
   0  -1   7      217.03      227.55      1.89 o 
   1  -1   7       27.55       27.16      0.59 o 
   2  -1   7       13.06       11.42      0.42 o 
   3  -1   7        0.24        0.28      0.24 o 
   4  -1   7       45.91       42.89      1.31 o 
   5  -1   7        0.40        0.55      0.37 o 
  -6   0   7        7.79        8.44      0.78 o 
  -5   0   7       49.43       51.93      1.15 o 
  -4   0   7        0.04        0.15      0.15 o 
  -3   0   7       74.66       81.33      1.23 o 
  -2   0   7        5.93        3.71      0.18 o 
  -1   0   7      344.37      351.90      2.97 o 
   0   0   7       61.75       60.81      0.78 o 
   1   0   7      254.28      254.79      2.63 o 
   2   0   7        0.09        0.38      0.22 o 
   3   0   7        1.08        0.52      0.32 o 
   4   0   7       11.87       12.43      1.23 o 
   5   0   7       15.14       12.95      0.92 o 
  -6   1   7        0.15        0.38      0.23 o 
  -5   1   7       79.86       78.80      1.15 o 
  -4   1   7        2.74        3.63      0.27 o 
  -3   1   7        0.05        1.23      0.59 o 
  -2   1   7       31.90       32.69      0.60 o 
  -1   1   7       48.78       49.80      0.63 o 
   0   1   7      103.37      113.12      1.21 o 
   1   1   7      115.43      122.67      1.47 o 
   2   1   7       18.56       19.60      1.48 o 
   3   1   7      122.17      116.82      2.57 o 
   4   1   7        3.36        2.81      0.44 o 
   5   1   7        2.69        3.13      0.71 o 
  -6   2   7        0.03       -0.35      0.23 o 
  -5   2   7       38.32       37.76      0.81 o 
  -4   2   7       81.05       76.04      1.07 o 
  -3   2   7        4.82        5.67      0.33 o 
  -2   2   7       51.86       48.98      1.19 o 
  -1   2   7      244.10      246.61      2.27 o 
   0   2   7       10.21       11.37      0.30 o 
   1   2   7        4.19        4.89      0.34 o 
   2   2   7      116.50      119.40      1.91 o 
   3   2   7        1.81        1.90      0.40 o 
   4   2   7       10.14       11.53      0.79 o 
  -6   3   7        0.01        0.08      0.22 o 
  -5   3   7        8.58        8.08      0.61 o 
  -4   3   7        6.24        7.65      0.60 o 
  -3   3   7        0.02        0.20      0.15 o 
  -2   3   7       76.32       67.70      1.01 o 
  -1   3   7      101.84      101.21      1.20 o 
   0   3   7        3.50        3.44      0.19 o 
   1   3   7        4.59        5.02      0.33 o 
   2   3   7      750.69      726.94      6.91 o 
   3   3   7        0.06       -0.08      0.30 o 
   4   3   7       24.04       25.25      3.05 o 
  -6   4   7        0.02        0.21      0.24 o 
  -5   4   7       12.84       12.81      0.60 o 
  -4   4   7       44.42       42.15      0.92 o 
  -3   4   7       89.73       85.63      1.45 o 
  -2   4   7      364.21      342.04      3.60 o 
  -1   4   7        0.00        0.48      0.23 o 
   0   4   7       45.05       42.69      0.79 o 
   1   4   7        9.69        8.59      0.39 o 
   2   4   7        1.83        2.51      0.42 o 
   3   4   7       33.14       30.41      2.45 o 
   4   4   7        3.07        3.65      0.92 o 
  -5   5   7        5.28        6.55      0.49 o 
  -4   5   7        3.14        2.46      0.39 o 
  -3   5   7       23.50       24.76      1.20 o 
  -2   5   7       49.17       46.47      0.98 o 
  -1   5   7       49.27       51.77      1.37 o 
   0   5   7       54.81       60.51      1.19 o 
   1   5   7       98.74       89.81      1.60 o 
   2   5   7        6.39        5.15      0.97 o 
   3   5   7        0.03        0.02      0.37 o 
  -5   6   7        5.61        5.47      0.49 o 
  -4   6   7        0.73        0.15      0.27 o 
  -3   6   7       53.49       51.75      1.20 o 
  -2   6   7       19.50       21.08      0.76 o 
  -1   6   7        5.64        4.93      0.38 o 
   0   6   7        1.05        1.80      0.42 o 
   1   6   7        8.40        6.38      0.47 o 
   2   6   7       11.74       11.36      1.34 o 
   3   6   7        0.32       -0.02      0.42 o 
  -4   7   7        0.49        1.13      0.37 o 
  -3   7   7       12.45       12.31      0.66 o 
  -2   7   7        0.02       -0.18      0.23 o 
  -1   7   7        0.34        0.34      0.36 o 
   0   7   7       31.31       24.61      1.14 o 
   1   7   7        0.41        0.29      0.36 o 
   2   7   7        0.00       -0.05      0.33 o 
  -4   8   7        1.21        0.44      0.34 o 
  -3   8   7        4.23        3.87      0.48 o 
  -2   8   7        3.41        2.49      0.50 o 
  -1   8   7        0.34       -0.18      0.36 o 
   0   8   7        2.67        2.12      0.55 o 
   1   8   7        4.39        4.72      0.92 o 
  -1   9   7        6.25        9.80      0.97 o 
   0  -9   8        0.03        0.47      0.34 o 
  -2  -8   8        1.09        0.72      0.34 o 
  -1  -8   8        6.59        6.45      0.69 o 
   0  -8   8        0.20        0.52      0.43 o 
   1  -8   8        2.97        1.90      0.47 o 
   2  -8   8        3.23        2.91      0.71 o 
  -3  -7   8        2.37        1.52      0.38 o 
  -2  -7   8        2.25        1.21      0.57 o 
  -1  -7   8       12.08       11.21      0.67 o 
   0  -7   8        6.64        6.63      0.55 o 
   1  -7   8        0.41        0.27      0.24 o 
   2  -7   8        0.00        0.62      0.34 o 
   3  -7   8        1.48        0.95      0.39 o 
  -4  -6   8        0.33        0.29      0.34 o 
  -3  -6   8        0.03       -0.23      0.32 o 
  -2  -6   8       59.94       57.85      2.37 o 
  -1  -6   8        3.99        2.83      0.54 o 
   0  -6   8        3.27        2.19      0.31 o 
   1  -6   8       73.22       71.17      1.30 o 
   2  -6   8       11.66        9.16      0.65 o 
   3  -6   8        0.22        0.35      0.27 o 
   4  -6   8        0.41        0.69      0.35 o 
  -5  -5   8        9.70        8.86      0.60 o 
  -4  -5   8        0.41       -0.20      0.22 o 
  -3  -5   8       65.78       64.57      1.23 o 
  -2  -5   8       10.18       10.16      0.79 o 
  -1  -5   8       17.32       16.96      0.65 o 
   0  -5   8       34.87       31.36      1.51 o 
   1  -5   8        0.64        0.81      0.53 o 
   2  -5   8        3.73        3.01      0.36 o 
   3  -5   8        0.03        0.46      0.27 o 
   4  -5   8       11.64       10.59      0.85 o 
  -5  -4   8        6.28        6.86      0.67 o 
  -4  -4   8        4.59        6.15      0.46 o 
  -3  -4   8       47.33       46.90      0.99 o 
  -2  -4   8       12.73       13.36      0.47 o 
  -1  -4   8       17.03       19.50      0.67 o 
   0  -4   8       22.76       23.08      0.71 o 
   1  -4   8       21.40       22.45      0.64 o 
   2  -4   8        0.85        0.69      0.22 o 
   3  -4   8        1.70        2.16      0.33 o 
   4  -4   8       39.42       42.83      1.41 o 
  -5  -3   8        3.73        3.69      0.50 o 
  -4  -3   8        4.14        5.76      0.47 o 
  -3  -3   8       57.24       59.45      1.01 o 
  -2  -3   8       82.45       81.23      1.32 o 
  -1  -3   8       40.90       45.06      0.96 o 
   0  -3   8       22.64       18.53      0.47 o 
   1  -3   8        6.89        6.79      0.38 o 
   2  -3   8       23.59       22.55      0.69 o 
   3  -3   8        1.92        2.58      0.42 o 
   4  -3   8       15.51       15.72      0.90 o 
  -6  -2   8       17.49       16.93      0.94 o 
  -5  -2   8        0.07       -0.38      0.30 o 
  -4  -2   8       43.66       39.01      0.92 o 
  -3  -2   8       20.55       23.14      0.54 o 
  -2  -2   8       41.23       42.24      0.81 o 
  -1  -2   8       21.19       20.04      0.40 o 
   0  -2   8        6.09        5.60      0.24 o 
   1  -2   8        0.10        0.07      0.14 o 
   2  -2   8       64.62       59.01      1.08 o 
   3  -2   8        0.03       -0.17      0.24 o 
   4  -2   8       10.34        8.93      0.72 o 
  -6  -1   8        0.25        0.31      0.30 o 
  -5  -1   8        8.29        7.16      0.44 o 
  -4  -1   8       19.06       19.69      0.59 o 
  -3  -1   8        4.30        5.56      0.32 o 
  -2  -1   8        2.08        1.23      0.15 o 
  -1  -1   8       93.11      101.76      1.07 o 
   0  -1   8        9.48       11.30      0.31 o 
   1  -1   8       11.76       10.91      0.42 o 
   2  -1   8        5.37        5.37      0.46 o 
   3  -1   8       22.82       21.98      1.06 o 
   4  -1   8        3.12        3.64      0.52 o 
  -6   0   8        3.80        4.00      0.41 o 
  -5   0   8        8.42        8.51      0.53 o 
  -4   0   8        4.28        5.58      0.37 o 
  -3   0   8        0.08        0.39      0.18 o 
  -2   0   8        0.53        0.37      0.12 o 
  -1   0   8       90.88       88.98      1.05 o 
   0   0   8       20.45       22.61      0.42 o 
   1   0   8      101.02       98.23      1.33 o 
   2   0   8       24.97       23.15      1.06 o 
   3   0   8        5.58        5.12      0.51 o 
   4   0   8       20.85       21.84      1.44 o 
  -6   1   8       11.20       13.22      0.63 o 
  -5   1   8        4.23        3.69      0.41 o 
  -4   1   8        4.99        4.63      0.35 o 
  -3   1   8        1.22        1.39      0.21 o 
  -2   1   8        0.79        0.80      0.18 o 
  -1   1   8        9.98       10.88      0.34 o 
   0   1   8      167.91      180.81      1.77 o 
   1   1   8        8.26        8.97      0.72 o 
   2   1   8        0.59        0.28      0.24 o 
   3   1   8       20.80       20.89      0.93 o 
   4   1   8       10.74       10.83      0.74 o 
  -6   2   8        0.96        0.93      0.28 o 
  -5   2   8       23.65       21.83      0.90 o 
  -4   2   8       94.74       87.71      1.35 o 
  -3   2   8       56.09       54.49      0.94 o 
  -2   2   8        0.48        0.70      0.16 o 
  -1   2   8      219.78      224.16      2.14 o 
   0   2   8       58.90       64.82      0.93 o 
   1   2   8      138.21      126.54      1.92 o 
   2   2   8       62.37       53.87      1.25 o 
   3   2   8        3.32        1.95      0.37 o 
   4   2   8       13.69       13.59      0.92 o 
  -6   3   8        2.91        2.47      0.34 o 
  -5   3   8       97.98       90.71      1.51 o 
  -4   3   8        0.11        0.23      0.24 o 
  -3   3   8      128.99      125.88      1.62 o 
  -2   3   8      109.73      108.06      1.38 o 
  -1   3   8       22.90       19.23      0.48 o 
   0   3   8        0.73        0.34      0.19 o 
   1   3   8       46.56       46.05      1.03 o 
   2   3   8        9.91       10.91      0.63 o 
   3   3   8        5.38        4.63      0.54 o 
   4   3   8        4.36        4.53      0.71 o 
  -6   4   8       16.12       17.53      0.76 o 
  -5   4   8        0.24        0.23      0.23 o 
  -4   4   8       15.94       15.49      0.69 o 
  -3   4   8      135.73      129.94      1.70 o 
  -2   4   8      145.72      145.45      1.73 o 
  -1   4   8        2.86        3.16      0.39 o 
   0   4   8        0.11        0.00      0.17 o 
   1   4   8        0.90        1.56      0.28 o 
   2   4   8        1.81        3.84      0.74 o 
   3   4   8       45.34       42.25      2.50 o 
  -5   5   8        0.56        0.47      0.31 o 
  -4   5   8        0.03        0.05      0.28 o 
  -3   5   8       84.68       85.17      1.55 o 
  -2   5   8       27.39       24.67      0.72 o 
  -1   5   8        4.29        4.35      0.31 o 
   0   5   8        6.76        7.28      0.47 o 
   1   5   8        6.98        4.72      0.74 o 
   2   5   8        0.45       -0.03      0.29 o 
   3   5   8        1.57        2.15      0.51 o 
  -5   6   8        0.34        0.25      0.32 o 
  -4   6   8        0.68        0.12      0.27 o 
  -3   6   8       34.06       32.65      0.96 o 
  -2   6   8       73.70       77.87      1.41 o 
  -1   6   8        0.00       -0.08      0.24 o 
   0   6   8        5.34        5.82      1.62 o 
   1   6   8        5.62        5.46      0.74 o 
   2   6   8        0.00       -0.09      0.37 o 
  -4   7   8        8.99        8.67      0.85 o 
  -3   7   8        0.03       -0.22      0.25 o 
  -2   7   8        0.13        0.13      0.25 o 
  -1   7   8        7.05        6.10      0.74 o 
   0   7   8        2.80        4.90      0.65 o 
   1   7   8        0.01       -0.28      0.37 o 
  -3   8   8        0.40        0.11      0.32 o 
  -2   8   8        2.48        2.49      0.62 o 
  -1   8   8        1.35        0.34      0.42 o 
   0   8   8        4.67        6.87      1.06 o 
  -2  -8   9        1.63        1.79      0.62 o 
  -1  -8   9        9.02       10.89      0.75 o 
   0  -8   9        2.07        1.11      0.39 o 
   1  -8   9        1.88        1.20      0.51 o 
  -3  -7   9        1.67        1.77      0.42 o 
  -2  -7   9        0.43        0.13      0.30 o 
  -1  -7   9        0.47        0.57      0.33 o 
   0  -7   9       20.56       18.48      1.25 o 
   1  -7   9        0.01        0.31      0.31 o 
   2  -7   9       12.30       13.46      1.34 o 
  -4  -6   9        0.00        0.12      0.45 o 
  -3  -6   9        1.16        1.04      0.37 o 
  -2  -6   9        0.14        0.13      0.26 o 
  -1  -6   9        3.72        4.06      0.46 o 
   0  -6   9        3.92        3.30      0.38 o 
   1  -6   9       28.94       28.31      0.97 o 
   2  -6   9        7.43        7.82      0.64 o 
   3  -6   9        0.74        0.81      0.33 o 
  -4  -5   9        0.44        0.50      0.30 o 
  -3  -5   9        0.17        0.47      0.27 o 
  -2  -5   9        2.54        2.23      0.39 o 
  -1  -5   9       12.10       12.43      0.54 o 
   0  -5   9       19.39       19.06      0.65 o 
   1  -5   9       63.92       59.69      1.42 o 
   2  -5   9        7.89        8.15      1.00 o 
   3  -5   9        0.31        0.63      0.28 o 
  -5  -4   9        9.84       11.31      0.99 o 
  -4  -4   9        8.12        8.99      0.67 o 
  -3  -4   9       47.26       47.10      1.02 o 
  -2  -4   9      192.60      188.46      2.06 o 
  -1  -4   9      122.59      119.38      1.49 o 
   0  -4   9       59.23       56.37      1.06 o 
   1  -4   9        2.69        3.01      0.35 o 
   2  -4   9        0.19        0.20      0.29 o 
   3  -4   9        6.18        6.88      0.64 o 
   4  -4   9       10.60       11.89      1.06 o 
  -5  -3   9        6.99        5.63      0.60 o 
  -4  -3   9       22.92       22.99      0.92 o 
  -3  -3   9        1.51        1.68      0.24 o 
  -2  -3   9       79.51       84.79      1.17 o 
  -1  -3   9        0.10        0.14      0.16 o 
   0  -3   9       17.92       18.81      0.63 o 
   1  -3   9        6.83        9.07      0.45 o 
   2  -3   9        8.04        7.42      0.46 o 
   3  -3   9        1.19        1.37      0.37 o 
   4  -3   9        1.27        0.61      0.42 o 
  -5  -2   9       11.31       14.08      0.84 o 
  -4  -2   9        9.28        9.02      0.51 o 
  -3  -2   9        0.30        0.31      0.22 o 
  -2  -2   9       33.23       34.07      0.68 o 
  -1  -2   9        9.26       10.63      0.32 o 
   0  -2   9       26.68       28.32      0.53 o 
   1  -2   9       71.13       75.74      1.39 o 
   2  -2   9        2.99        4.08      0.58 o 
   3  -2   9        1.17        0.73      0.31 o 
   4  -2   9        9.03        7.64      0.72 o 
  -6  -1   9        0.70        0.72      0.34 o 
  -5  -1   9        0.55        1.13      0.26 o 
  -4  -1   9       39.61       36.71      0.89 o 
  -3  -1   9       21.44       20.34      1.17 o 
  -2  -1   9        3.76        3.94      0.28 o 
  -1  -1   9        2.23        2.01      0.18 o 
   0  -1   9        7.22        8.62      0.31 o 
   1  -1   9        0.64        0.88      0.21 o 
   2  -1   9      111.34      108.06      2.06 o 
   3  -1   9      112.06      103.39      3.84 o 
   4  -1   9        1.59        1.79      0.44 o 
  -6   0   9        3.90        4.08      0.41 o 
  -5   0   9        0.00       -0.02      0.21 o 
  -4   0   9        0.01        0.42      0.20 o 
  -3   0   9        8.27        8.17      0.36 o 
  -2   0   9      140.62      137.81      1.55 o 
  -1   0   9        1.28        1.04      0.16 o 
   0   0   9       50.27       50.31      0.72 o 
   1   0   9        0.82        0.45      0.18 o 
   2   0   9       59.61       59.64      1.37 o 
   3   0   9        0.03        0.02      0.26 o 
   4   0   9        6.38        6.01      0.64 o 
  -6   1   9        0.60        1.37      0.32 o 
  -5   1   9        0.20       -0.28      0.20 o 
  -4   1   9       12.20        9.33      0.45 o 
  -3   1   9       21.05       22.90      0.60 o 
  -2   1   9       13.65       16.10      0.45 o 
  -1   1   9       81.06       86.27      1.23 o 
   0   1   9       14.44       15.36      0.43 o 
   1   1   9        0.19        0.16      0.23 o 
   2   1   9      155.09      158.69      4.40 o 
   3   1   9       51.47       51.31      1.34 o 
   4   1   9        1.76        2.23      0.46 o 
  -6   2   9        4.82        5.07      0.53 o 
  -5   2   9        2.55        2.41      0.34 o 
  -4   2   9        6.27        6.63      0.43 o 
  -3   2   9        3.75        4.81      0.43 o 
  -2   2   9      182.30      175.98      1.92 o 
  -1   2   9       13.36        9.67      0.36 o 
   0   2   9       42.11       43.83      1.17 o 
   1   2   9       25.33       25.39      0.80 o 
   2   2   9       11.41       11.26      0.94 o 
   3   2   9       16.13       15.51      0.94 o 
   4   2   9        4.14        5.59      0.79 o 
  -6   3   9       11.86       12.70      0.67 o 
  -5   3   9        0.43       -0.05      0.24 o 
  -4   3   9       63.23       61.24      1.15 o 
  -3   3   9       75.23       73.41      1.20 o 
  -2   3   9       68.01       65.50      1.03 o 
  -1   3   9       12.86       12.87      0.45 o 
   0   3   9       35.72       37.75      1.00 o 
   1   3   9      152.79      150.43      4.12 o 
   2   3   9        3.48        3.16      0.36 o 
   3   3   9       37.86       33.46      1.16 o 
  -5   4   9        4.97        5.14      0.46 o 
  -4   4   9       65.97       61.27      1.19 o 
  -3   4   9       20.61       21.22      0.65 o 
  -2   4   9      140.52      141.52      1.73 o 
  -1   4   9        1.14        1.66      0.22 o 
   0   4   9       15.26       15.26      0.64 o 
   1   4   9       48.89       50.83      1.37 o 
   2   4   9       10.86        9.24      0.71 o 
   3   4   9        1.22        0.59      1.48 o 
  -5   5   9        0.56        0.18      0.28 o 
  -4   5   9       15.15       15.94      0.66 o 
  -3   5   9        2.53        2.16      0.30 o 
  -2   5   9        1.27        1.00      0.24 o 
  -1   5   9        0.27        0.31      0.26 o 
   0   5   9       28.58       23.69      0.81 o 
   1   5   9        0.54       -0.09      0.37 o 
   2   5   9        4.76        3.88      0.74 o 
  -4   6   9        0.72        0.31      0.29 o 
  -3   6   9        2.71        2.30      0.36 o 
  -2   6   9        5.02        4.86      0.44 o 
  -1   6   9        0.06        0.63      0.28 o 
   0   6   9        0.50        0.28      0.46 o 
   1   6   9       30.91       27.74      1.57 o 
   2   6   9        4.90        5.73      0.92 o 
  -4   7   9        2.43        3.26      0.48 o 
  -3   7   9       11.77       12.92      0.71 o 
  -2   7   9        0.86        0.81      0.39 o 
  -1   7   9        1.93        1.50      0.49 o 
   0   7   9        1.54        1.64      0.49 o 
   1   7   9        1.10        0.09      0.55 o 
  -2   8   9       17.90       21.04      1.37 o 
  -1   8   9        0.36        0.57      0.49 o 
  -1  -8  10        0.59       -0.37      0.30 o 
   0  -8  10        1.08        0.92      0.43 o 
  -3  -7  10        0.01        0.37      0.35 o 
  -2  -7  10       17.56       17.94      0.87 o 
  -1  -7  10        3.01        4.04      0.84 o 
   0  -7  10        1.38        0.83      0.34 o 
   1  -7  10       10.80       11.23      1.10 o 
   2  -7  10        7.87        7.26      0.71 o 
  -3  -6  10        5.40        5.24      0.54 o 
  -2  -6  10       10.39        8.19      1.01 o 
  -1  -6  10        0.20        0.43      0.32 o 
   0  -6  10       14.00       12.76      0.95 o 
   1  -6  10        0.74        0.98      0.35 o 
   2  -6  10        4.17        4.08      0.53 o 
  -4  -5  10        0.20        0.07      0.35 o 
  -3  -5  10       11.07       12.49      0.61 o 
  -2  -5  10        0.05        0.28      0.26 o 
  -1  -5  10       10.57        9.49      0.51 o 
   0  -5  10        2.69        2.69      0.47 o 
   1  -5  10        3.62        3.59      0.47 o 
   2  -5  10        1.03        1.14      0.37 o 
   3  -5  10        3.18        3.74      0.56 o 
  -5  -4  10        1.54        0.97      0.45 o 
  -4  -4  10       12.51       12.71      0.80 o 
  -3  -4  10       13.18       13.10      0.74 o 
  -2  -4  10        5.43        4.69      0.35 o 
  -1  -4  10       13.23       13.91      0.50 o 
   0  -4  10        0.84        0.40      0.22 o 
   1  -4  10        0.41        0.16      0.24 o 
   2  -4  10        6.36        7.17      0.50 o 
   3  -4  10        1.45        1.33      0.41 o 
  -5  -3  10        0.07        0.17      0.37 o 
  -4  -3  10       16.32       15.51      0.85 o 
  -3  -3  10       24.83       23.35      0.97 o 
  -2  -3  10       76.26       75.73      1.13 o 
  -1  -3  10       63.01       58.58      0.97 o 
   0  -3  10       46.81       48.60      1.66 o 
   1  -3  10        3.11        3.75      0.35 o 
   2  -3  10        0.03        0.17      0.22 o 
   3  -3  10        1.06        1.27      0.41 o 
  -5  -2  10       28.59       25.06      1.07 o 
  -4  -2  10       21.53       19.76      0.73 o 
  -3  -2  10        2.30        1.80      0.28 o 
  -2  -2  10        9.12        9.19      0.64 o 
  -1  -2  10       58.73       62.05      0.97 o 
   0  -2  10       11.98       11.19      0.47 o 
   1  -2  10       50.11       52.34      1.02 o 
   2  -2  10        2.45        2.50      0.41 o 
   3  -2  10        1.98        2.33      0.46 o 
   4  -2  10        0.78        1.11      0.42 o 
  -5  -1  10        8.28        6.59      0.47 o 
  -4  -1  10        9.81        8.89      0.53 o 
  -3  -1  10        0.08       -0.06      0.19 o 
  -2  -1  10        1.05        1.07      0.35 o 
  -1  -1  10        3.47        3.87      0.27 o 
   0  -1  10       15.91       14.87      0.52 o 
   1  -1  10        0.01        0.25      0.19 o 
   2  -1  10        3.84        4.90      0.50 o 
   3  -1  10        2.50        2.34      0.43 o 
   4  -1  10       13.26       14.33      1.24 o 
  -6   0  10        3.99        4.22      0.59 o 
  -5   0  10       21.87       23.85      0.75 o 
  -4   0  10        3.54        3.00      0.33 o 
  -3   0  10        0.95        1.36      0.33 o 
  -2   0  10        8.95        9.01      0.42 o 
  -1   0  10       69.97       70.82      1.02 o 
   0   0  10       44.61       45.54      1.16 o 
   1   0  10      174.42      183.27      2.82 o 
   2   0  10        9.49        9.09      0.64 o 
   3   0  10        8.27        9.15      0.74 o 
   4   0  10        0.34        0.71      0.37 o 
  -6   1  10        0.01        0.16      0.26 o 
  -5   1  10        3.24        3.29      0.37 o 
  -4   1  10       50.77       47.88      1.10 o 
  -3   1  10       15.30       16.51      0.53 o 
  -2   1  10       28.07       26.81      0.63 o 
  -1   1  10        6.46        6.26      0.37 o 
   0   1  10       48.18       46.05      0.99 o 
   1   1  10       14.07       14.55      1.30 o 
   2   1  10        7.53        8.50      0.63 o 
   3   1  10       10.55       10.43      0.82 o 
  -5   2  10        0.36        0.20      0.27 o 
  -4   2  10       26.16       29.61      0.78 o 
  -3   2  10       46.65       42.88      0.88 o 
  -2   2  10       47.61       45.64      0.84 o 
  -1   2  10        7.91        6.96      0.35 o 
   0   2  10       37.10       34.60      1.11 o 
   1   2  10       26.37       26.94      1.47 o 
   2   2  10       12.00       11.30      0.65 o 
   3   2  10        0.24        0.50      0.31 o 
  -5   3  10        0.05        0.29      0.26 o 
  -4   3  10       41.93       40.94      0.93 o 
  -3   3  10      233.61      231.47      2.53 o 
  -2   3  10        8.97        7.69      0.41 o 
  -1   3  10        0.00       -0.08      0.16 o 
   0   3  10        9.80        9.39      0.62 o 
   1   3  10       18.42       18.08      0.85 o 
   2   3  10        0.44        0.12      0.23 o 
   3   3  10        1.17        1.59      0.44 o 
  -5   4  10        3.60        3.51      0.42 o 
  -4   4  10       16.28       15.52      0.64 o 
  -3   4  10      100.43       94.35      1.56 o 
  -2   4  10       12.71       11.14      0.58 o 
  -1   4  10       52.72       48.35      1.16 o 
   0   4  10       12.23       11.34      0.72 o 
   1   4  10        0.00        0.18      0.26 o 
   2   4  10        3.11        2.13      0.65 o 
  -5   5  10        3.04        3.78      0.45 o 
  -4   5  10        0.16        0.33      0.26 o 
  -3   5  10       29.74       29.65      0.79 o 
  -2   5  10       23.09       22.20      0.66 o 
  -1   5  10        6.61        4.55      0.48 o 
   0   5  10        0.46        0.09      0.26 o 
   1   5  10        2.68        2.22      0.65 o 
   2   5  10        3.71        2.31      0.65 o 
  -4   6  10        1.99        1.48      0.33 o 
  -3   6  10        0.01        0.23      0.24 o 
  -2   6  10        2.67        2.29      0.39 o 
  -1   6  10        0.01        0.42      0.29 o 
   0   6  10       21.28       21.27      1.48 o 
   1   6  10        0.84        0.55      0.55 o 
  -3   7  10        0.96        1.08      0.32 o 
  -2   7  10        3.13        4.44      0.54 o 
  -1   7  10        4.99        6.90      1.48 o 
   0   7  10        2.42        1.66      0.65 o 
  -2  -7  11        1.25        0.99      0.41 o 
  -1  -7  11        0.11        0.13      0.35 o 
   0  -7  11        5.32        4.25      0.68 o 
   1  -7  11        3.14        3.78      0.63 o 
  -3  -6  11        0.45        0.09      0.46 o 
  -2  -6  11        0.15       -0.06      0.30 o 
  -1  -6  11        1.79        0.88      0.35 o 
   0  -6  11        2.95        2.13      0.43 o 
   1  -6  11        0.57        0.35      0.31 o 
   2  -6  11        0.75        0.64      0.37 o 
  -4  -5  11        6.62        7.31      0.71 o 
  -3  -5  11        0.78        1.14      0.68 o 
  -2  -5  11        9.41       11.22      0.60 o 
  -1  -5  11        0.55        0.68      0.29 o 
   0  -5  11        0.05       -0.13      0.30 o 
   1  -5  11       11.70       12.19      1.04 o 
   2  -5  11       17.97       18.75      0.91 o 
  -4  -4  11       17.51       20.89      0.97 o 
  -3  -4  11        0.31        0.43      0.32 o 
  -2  -4  11       21.47       21.12      0.85 o 
  -1  -4  11       85.68       88.59      1.61 o 
   0  -4  11        9.10        8.30      0.75 o 
   1  -4  11       15.53       13.80      0.74 o 
   2  -4  11        0.36        0.76      0.30 o 
   3  -4  11        0.54        0.19      0.35 o 
  -5  -3  11        0.40       -0.21      0.37 o 
  -4  -3  11        4.12        4.36      0.65 o 
  -3  -3  11        1.82        1.00      0.29 o 
  -2  -3  11        3.49        4.56      0.41 o 
  -1  -3  11        0.05       -0.16      0.19 o 
   0  -3  11        0.00       -0.34      0.23 o 
   1  -3  11        3.00        3.36      0.35 o 
   2  -3  11        9.44       10.55      0.71 o 
   3  -3  11        7.93        8.22      0.73 o 
  -5  -2  11        3.58        3.26      0.55 o 
  -4  -2  11        0.54        0.79      0.31 o 
  -3  -2  11        0.01       -0.22      0.22 o 
  -2  -2  11        1.09        1.10      0.26 o 
  -1  -2  11       71.27       76.07      1.27 o 
   0  -2  11       15.70       17.53      0.58 o 
   1  -2  11       21.66       22.85      1.20 o 
   2  -2  11       10.74       11.24      0.70 o 
   3  -2  11        1.15        2.05      0.47 o 
  -5  -1  11        1.69        0.90      0.33 o 
  -4  -1  11        8.51        8.86      0.55 o 
  -3  -1  11        2.92        2.73      0.35 o 
  -2  -1  11        0.81        1.46      0.29 o 
  -1  -1  11        0.38        0.18      0.16 o 
   0  -1  11        1.50        1.92      0.42 o 
   1  -1  11        0.00        0.40      0.28 o 
   2  -1  11       61.63       60.94      1.82 o 
   3  -1  11        3.94        7.16      0.66 o 
  -5   0  11       10.71        9.79      0.56 o 
  -4   0  11        0.00        0.28      0.24 o 
  -3   0  11       16.66       17.70      0.69 o 
  -2   0  11        9.48       11.77      0.45 o 
  -1   0  11       28.27       31.74      0.68 o 
   0   0  11        2.20        2.93      0.35 o 
   1   0  11        0.13        0.02      0.34 o 
   2   0  11        3.19        3.50      0.49 o 
   3   0  11        0.16        0.03      0.34 o 
  -5   1  11        3.38        3.67      0.41 o 
  -4   1  11        7.39        8.08      0.53 o 
  -3   1  11       10.13       10.31      0.55 o 
  -2   1  11        1.60        0.84      0.19 o 
  -1   1  11        1.37        1.64      0.25 o 
   0   1  11        8.56        8.27      0.62 o 
   1   1  11       44.80       43.20      1.37 o 
   2   1  11       10.38        8.91      0.73 o 
   3   1  11        0.29        0.73      0.34 o 
  -5   2  11       15.46       16.34      0.91 o 
  -4   2  11       13.63       13.19      0.59 o 
  -3   2  11        3.87        3.54      0.37 o 
  -2   2  11       29.66       31.73      0.73 o 
  -1   2  11       42.01       42.09      0.89 o 
   0   2  11       23.56       20.96      0.88 o 
   1   2  11       62.52       64.59      1.72 o 
   2   2  11        0.07        0.35      0.31 o 
   3   2  11        0.49        0.27      0.31 o 
  -5   3  11        0.25        0.05      0.26 o 
  -4   3  11       19.59       21.39      0.92 o 
  -3   3  11       16.53       16.60      0.61 o 
  -2   3  11       29.91       31.33      0.75 o 
  -1   3  11        3.94        5.32      0.62 o 
   0   3  11        6.04        5.56      0.74 o 
   1   3  11        8.44        7.34      1.11 o 
   2   3  11        0.25        0.52      0.37 o 
  -5   4  11        1.73        1.03      0.31 o 
  -4   4  11       23.70       21.15      0.74 o 
  -3   4  11       16.28       18.38      0.90 o 
  -2   4  11        2.95        3.96      0.34 o 
  -1   4  11        4.91        6.01      0.54 o 
   0   4  11        0.84        0.57      0.60 o 
   1   4  11        7.10        8.88      0.68 o 
   2   4  11        0.71        0.74      0.55 o 
  -4   5  11        0.62        0.03      0.26 o 
  -3   5  11        2.05        1.76      0.37 o 
  -2   5  11       20.94       20.00      1.29 o 
  -1   5  11        2.87        3.60      0.46 o 
   0   5  11        2.68        2.38      0.55 o 
   1   5  11        0.00        0.09      0.46 o 
  -3   6  11        2.99        2.64      0.58 o 
  -2   6  11        0.01       -0.16      0.31 o 
  -1   6  11       21.34       23.96      0.95 o 
   0   6  11        3.36        3.33      0.74 o 
  -2  -6  12        0.00       -0.50      0.46 o 
  -1  -6  12        0.26        0.22      0.34 o 
   0  -6  12        2.68        2.89      0.64 o 
   1  -6  12        0.49        0.50      0.38 o 
  -3  -5  12        3.72        2.46      0.50 o 
  -2  -5  12        1.13        0.71      0.35 o 
  -1  -5  12        0.98        0.55      0.30 o 
   0  -5  12        2.51        3.49      0.86 o 
   1  -5  12        0.49        1.14      0.60 o 
   2  -5  12        0.30        0.59      0.35 o 
  -4  -4  12        1.31        0.97      0.44 o 
  -3  -4  12        1.66        1.25      0.49 o 
  -2  -4  12        0.15       -0.06      0.26 o 
  -1  -4  12        6.33        5.56      0.45 o 
   0  -4  12        1.82        1.28      0.70 o 
   1  -4  12       10.04       11.74      0.74 o 
   2  -4  12        0.73        0.28      0.42 o 
  -4  -3  12        4.07        4.95      0.60 o 
  -3  -3  12        2.38        4.09      0.44 o 
  -2  -3  12       19.59       17.49      0.69 o 
  -1  -3  12       49.07       53.62      1.12 o 
   0  -3  12       80.42       82.13      2.07 o 
   1  -3  12        5.93        5.61      0.93 o 
   2  -3  12        6.62        6.95      0.74 o 
  -4  -2  12       14.19       13.04      0.66 o 
  -3  -2  12       11.66       13.26      0.65 o 
  -2  -2  12        7.15        8.21      0.50 o 
  -1  -2  12       33.12       36.16      0.93 o 
   0  -2  12        4.89        5.76      0.62 o 
   1  -2  12       53.74       58.63      4.12 o 
   2  -2  12        0.78        0.45      0.35 o 
  -5  -1  12        2.18        2.07      0.39 o 
  -4  -1  12        7.13        9.88      0.60 o 
  -3  -1  12       11.67       12.98      0.60 o 
  -2  -1  12       28.08       28.64      0.83 o 
  -1  -1  12        2.30        2.42      0.39 o 
   0  -1  12        2.15        2.15      0.32 o 
   1  -1  12       51.88       58.92      1.98 o 
   2  -1  12        0.00        0.19      0.35 o 
  -5   0  12        0.11        0.10      0.24 o 
  -4   0  12        1.74        1.02      0.32 o 
  -3   0  12       76.46       77.61      1.45 o 
  -2   0  12       30.53       32.89      0.89 o 
  -1   0  12       16.85       15.53      0.61 o 
   0   0  12       18.70       18.07      0.87 o 
   1   0  12       18.49       19.62      0.97 o 
   2   0  12        0.03        0.21      0.31 o 
  -5   1  12        1.53        1.17      0.31 o 
  -4   1  12        0.88       -0.03      0.25 o 
  -3   1  12       20.94       23.95      0.77 o 
  -2   1  12       33.07       33.87      0.86 o 
  -1   1  12        3.59        3.36      0.51 o 
   0   1  12        5.63        5.80      0.60 o 
   1   1  12        2.01        1.54      0.92 o 
   2   1  12        6.18        5.84      0.79 o 
  -5   2  12       10.68       12.31      1.12 o 
  -4   2  12        2.24        2.18      0.36 o 
  -3   2  12        5.37        5.16      0.45 o 
  -2   2  12       35.24       35.76      0.80 o 
  -1   2  12       45.07       44.68      1.37 o 
   0   2  12       32.29       31.48      1.14 o 
   1   2  12        0.14       -0.04      0.31 o 
   2   2  12        0.72        0.24      0.51 o 
  -4   3  12        3.45        2.79      0.36 o 
  -3   3  12        0.02        0.18      0.23 o 
  -2   3  12        2.75        3.06      0.32 o 
  -1   3  12       28.20       24.48      1.01 o 
   0   3  12        4.42        3.09      0.49 o 
   1   3  12        3.21        3.37      0.55 o 
   2   3  12        0.02       -0.24      0.31 o 
  -4   4  12        7.61        7.28      0.56 o 
  -3   4  12       10.21        9.93      0.54 o 
  -2   4  12       43.95       43.55      1.24 o 
  -1   4  12       19.59       18.29      0.95 o 
   0   4  12        3.94        3.75      0.55 o 
   1   4  12        0.32        0.18      0.31 o 
  -3   5  12        7.00        6.18      0.47 o 
  -2   5  12       38.13       44.64      2.11 o 
  -1   5  12       14.21       15.81      1.90 o 
   0   5  12        0.56       -0.06      0.36 o 
  -2  -5  13        6.49        7.31      1.43 o 
  -1  -5  13        0.08       -0.18      0.39 o 
   0  -5  13        0.04        0.05      0.34 o 
  -3  -4  13        2.34        2.45      0.91 o 
  -2  -4  13        2.48        1.78      0.41 o 
  -1  -4  13        0.02        0.03      0.36 o 
   0  -4  13        2.09        1.57      0.46 o 
   1  -4  13        0.47        0.29      0.35 o 
  -4  -3  13        0.98        0.92      0.43 o 
  -3  -3  13        0.05        0.08      0.33 o 
  -2  -3  13        0.18        0.25      0.27 o 
  -1  -3  13        0.30        0.14      0.39 o 
   0  -3  13        1.48        2.08      0.55 o 
   1  -3  13        1.88        1.81      0.51 o 
   2  -3  13        2.35        3.13      0.53 o 
  -4  -2  13        2.42        3.82      0.47 o 
  -3  -2  13        4.71        6.40      0.56 o 
  -2  -2  13        4.78        5.73      0.53 o 
  -1  -2  13       13.68       11.79      0.82 o 
   0  -2  13       60.82       61.85      1.75 o 
   1  -2  13       12.46       14.32      0.93 o 
   2  -2  13        3.68        3.73      1.08 o 
  -4  -1  13       10.75        9.52      0.63 o 
  -3  -1  13        1.05        1.51      0.33 o 
  -2  -1  13        0.47        0.34      0.29 o 
  -1  -1  13        0.41        0.69      0.33 o 
   0  -1  13       17.69       18.57      1.29 o 
   1  -1  13        1.34        1.24      0.42 o 
   2  -1  13        0.58        1.26      0.49 o 
  -4   0  13       26.72       24.23      0.91 o 
  -3   0  13       19.61       18.07      0.76 o 
  -2   0  13        9.10       10.45      0.71 o 
  -1   0  13       11.00       11.56      0.61 o 
   0   0  13        3.79        4.11      0.74 o 
   1   0  13        1.37        0.76      0.38 o 
   2   0  13        0.10       -0.12      0.36 o 
  -4   1  13       37.76       40.37      1.01 o 
  -3   1  13        3.59        3.28      0.41 o 
  -2   1  13        1.93        2.12      0.33 o 
  -1   1  13        2.62        3.03      0.51 o 
   0   1  13        0.11       -0.13      0.29 o 
   1   1  13        4.71        3.55      1.29 o 
   2   1  13        0.94        0.50      0.60 o 
  -4   2  13        2.43        2.18      0.38 o 
  -3   2  13        2.01        1.51      0.30 o 
  -2   2  13        6.34        5.88      0.45 o 
  -1   2  13        2.58        3.14      0.49 o 
   0   2  13        4.44        4.95      0.58 o 
   1   2  13        1.99        2.00      0.46 o 
  -4   3  13        4.04        5.52      0.48 o 
  -3   3  13        6.13        6.10      0.45 o 
  -2   3  13        2.02        1.51      0.33 o 
  -1   3  13        0.00        0.15      0.31 o 
   0   3  13        1.74        1.05      0.65 o 
   1   3  13        0.04       -0.47      0.37 o 
  -3   4  13        1.84        1.67      0.33 o 
  -2   4  13       13.72       14.62      1.29 o 
  -1   4  13        5.21        6.84      0.68 o 
   0   4  13        2.83        3.65      0.79 o 
  -2  -4  14        0.04        0.29      0.32 o 
  -1  -4  14        1.12        1.58      0.49 o 
   0  -4  14        1.53        2.76      0.58 o 
  -3  -3  14        6.93       10.95      0.69 o 
  -2  -3  14        2.71        2.66      0.41 o 
  -1  -3  14       11.13        9.52      0.82 o 
   0  -3  14        6.97        7.48      0.75 o 
  -3  -2  14        3.60        3.93      0.48 o 
  -2  -2  14        0.97        0.47      0.31 o 
  -1  -2  14        4.33        6.42      0.75 o 
   0  -2  14       13.36       11.56      1.29 o 
   1  -2  14        2.98        3.33      0.92 o 
  -3  -1  14        2.05        1.84      0.40 o 
  -2  -1  14        3.35        4.30      0.49 o 
  -1  -1  14        9.90       10.19      1.25 o 
   0  -1  14       54.72       57.43      2.68 o 
   1  -1  14       23.95       27.63      1.22 o 
  -3   0  14        9.18        7.46      0.57 o 
  -2   0  14        0.00       -0.08      0.31 o 
  -1   0  14       24.96       26.17      1.76 o 
   0   0  14        3.36        3.52      0.74 o 
   1   0  14        1.83        1.25      0.46 o 
  -3   1  14        3.47        3.69      0.45 o 
  -2   1  14        0.78        0.70      0.35 o 
  -1   1  14        5.34        6.80      0.67 o 
   0   1  14        0.00        0.14      0.33 o 
  -3   2  14        0.16        0.37      0.34 o 
  -2   2  14        2.69        3.00      0.49 o 
  -1   2  14        0.30        0.11      0.31 o 
   0   2  14        2.41        1.96      0.49 o 
  -2   3  14        0.84        0.83      0.69 o 
  -1   3  14        0.12       -0.12      0.36 o 
  -1  -2  15       14.11       12.62      0.95 o 
  -2  -1  15        7.21        8.44      0.78 o 
  -1  -1  15        5.97        6.02      0.75 o 
  -2   0  15        0.08       -0.09      0.39 o 
  -1   0  15       17.99       18.77      1.66 o 
                                                 
